# Supplementary material for: Effect of atmospheric carbon dioxide levels and nitrate fertilization on glucosinolate biosynthesis in mechanically damaged Arabidopsis plants
Source: BMC Plant Biol. 2016 Mar 22;16:68. doi: 10.1186/s12870-016-0752-1 (PMC4802917; doi:10.1186/s12870-016-0752-1)
Supplement: Additional file 2: Table S1. — Foliar metabolites of Arabidopsis plants grown at different CO2 levels, nitrate fertilization and wounding stress detected by HPLC-Q-TOF-MS. (XLS 1039 kb) [file 12870_2016_752_MOESM2_ESM.xls]

## Sheet: Export Summary
	This document was exported from Numbers. Each table was converted to an Excel worksheet. All other objects on each Numbers sheet were placed on separate worksheets. Please be aware that formula calculations may differ in Excel.
	Numbers Sheet Name	Numbers Table Name	Excel Worksheet Name
	Sheet 1
		Table 1	Sheet 1 - Table 1

## Sheet: Sheet 1 - Table 1
Supplemental Table 1. Metabolomic data. Arabidopsis plants were grown for 6 weeks under two different atmospheric CO2 levels (ambient (440 ppm; LC) or elevated (880 ppm; HC)) and fertilized with either 1 mM (LN) or 10 mM (HN) nitrate (high nitrate). 24 hours before sampling, plants were either not treated (control) or mechanically damaged (wounded). Foliar metabolites were extracted in 75% MeOH w…
			CO2	HC	HC	HC	HC	HC	HC	HC	HC	HC	HC	HC	HC	HC	HC	HC	HC	LC	LC	LC	LC	LC	LC	LC	LC	LC	LC	LC	LC	LC	LC	LC	LC
			N	HN	HN	HN	HN	HN	HN	HN	HN	LN	LN	LN	LN	LN	LN	LN	LN	HN	HN	HN	HN	HN	HN	HN	HN	LN	LN	LN	LN	LN	LN	LN	LN
			Treat	Control	Control	Control	Control	Wound	Wound	Wound	Wound	Control	Control	Control	Control	Wound	Wound	Wound	Wound	Control	Control	Control	Control	Wound	Wound	Wound	Wound	Control	Control	Control	Control	Wound	Wound	Wound	Wound
Number ID	Retention Time	m/z
1	20.0384	819.456		417762	372203	294175	462709	648920	390517	549046	610254	604099	766823	811969	744367	375480	492837	442033	309616	285259	198794	502063	483998	1.05659e+06	299677	747972	789266	232492	174348	353502	425007	598016	378634	300072	544293
2	6.59781	223.06		341317	269881	312831	351298	340434	340723	297899	324822	314628	289596	347740	299066	205747	262970	275909	258244	311913	257363	324992	245802	280710	258367	285628	383158	265800	266820	252308	222613	333266	244989	314033	309233
3	3.75754	447.053		275930	245410	238018	305403	353427	330580	379531	319735	227109	362380	267323	219316	429558	384157	360007	343538	316241	186515	330208	324093	439795	432474	404995	326279	288303	386310	396474	479606	361133	489362	441492	377397
4	3.85908	492.103		202120	193062	160982	285033	277303	201034	289236	309590	172071	240409	253622	196291	209374	215888	202854	363115	196235	206308	196025	300964	168882	183116	178157	257948	275604	239868	275559	319120	193486	284216	215936	249222
5	4.6345	477.064		159155	168101	124292	168046	174292	183767	103307	158063	142803	109986	152068	137977	82363.4	131931	137092	96743.1	116535	67504.2	103214	77454.8	103359	56324.3	90114.5	132940	114613	108324	110444	122863	107196	120713	120491	58635.1
6	6.6401	339.071		191292	133209	162699	201765	191911	194209	153126	186870	165645	158831	194612	157268	90147.9	135937	141615	124660	172650	129686	183826	124841	153438	133867	165451	232486	135031	132660	130105	113389	182829	127773	171630	180254
7	4.66576	739.209		105675	110969	86537.3	111308	96198.8	108759	105245	98070.7	87184.2	131609	104962	100053	146436	84515.9	121362	133594	184244	169831	281227	238610	290932	279619	240795	204019	204640	216608	308908	350628	197964	346387	224266	248373
8	3.33794	420.045		155965	82495.3	101919	192503	183154	200074	129945	166927	97075.8	92712	131278	74193	100132	105087	89445.3	78172.3	142202	83096.3	81039.3	53876.8	46703.8	66751.9	78823.9	144440	127274	153475	82625.3	48241.6	74631.6	81934.2	118045	104332
9	21.688	847.486		101865	129097	63530	95615.9	81247.8	92483.1	154391	173517	159736	219777	248786	210533	97595.6	144484	87197.6	64848	46630.4	46828.6	111287	167130	404304	47809.9	182039	203655	64886.4	57145.7	111779	154397	141943	93518.1	54007.7	140566
10	5.57621	593.151		79811.9	80654.3	83480.1	84031.6	64535.8	82477.9	58913.6	62191.9	71916.8	105449	84950.7	75640.2	135380	56143.7	82158.8	106554	162576	148312	230600	165193	224558	265844	187648	170569	175480	183534	264615	315390	177492	285893	182645	259855
11	6.61562	679.152		92889.1	56758.8	73787	88290.3	91351.9	88830.4	63798	88157.3	73084.7	66435	66764.5	68062.4	31337.7	53007.1	56569.3	47426.2	81420.5	54571.6	81179.7	49853.6	62054.2	35442	50422.9	116674	49543	53033.8	48082.2	36050	80780.9	46296.6	73013.7	72127.8
12	19.6367	1009.54		68804.6	63923.7	48763.8	59021.1	46816.9	77328	88228.3	101842	104299	131775	56135.5	143065	41569.7	28095.8	106073	33418.2	30790.4	32077.4	81739	88378.6	255987	23366.9	80385.1	131349	30151.1	30865.3	57187.4	90419.5	159788	96676.2	36105.7	73412.5
13	16.6528	721.367		125700	111976	231130	27582	65270.8	142472	137558	129469	51181.5	84342.6	43711	61780.3	45486	82705.5	117235	116871	52368.7	149141	192502	102000	50897.3	30798.6	51206.7	66727.3	169118	125117	180591	208463	79073.2	58903.7	33979.3	99339.5
14	1.73863	436.04		38605.6	37469.2	28508.7	49164.7	48792.4	40738.3	56216.7	49058.5	32764	38996.6	41422.1	34561.9	48598.5	41896.9	38608.9	46511.8	57496.5	38228.2	48072.1	56637.8	44442.8	52816.9	46572.8	43871.1	62039.2	66721.8	70318.8	81711.7	38798.5	72091	52375.1	49424.8
15	16.6553	675.361		78529.6	70234.3	148820	17130.7	41396.9	131150	88010.4	82369.1	32341	51546.6	28118.4	74154.1	28267.7	56605.7	60648	66453.3	32539.5	85627.8	124952	66271.7	29428.5	17399	32904.3	47176.8	107023	79330.7	68686.3	71173.4	67909.8	35857.7	21546.9	72797
16	17.1488	721.365		41639.8	25502.3	69073	4445.99	8125.96	49375.3	29989.7	27251.8	6335.55	9956.64	4967.57	17783.2	6936.38	27869.6	30163.2	39028.7	8150.92	37768.4	56096.9	23008.4	10851.9	4506.02	11523.2	22272.3	32784.8	16613.7	47277.2	50948.9	23653.9	22699.2	6428.02	38406.2
17	1.23021	225.925		53823.3	41640.2	55440.7	45863.2	55233	52147.6	39244.7	41893.5	43169.8	46762.4	43106.6	37071.4	17225.4	35659.9	36353.8	33028.8	57495.1	46917.9	44525.8	26406.4	40599.3	52134.3	44219	42928.9	23167.3	23523.5	13082.7	8808.09	47175.2	12319.5	29203.1	32902.9
18	1.23692	209.947		48404	13779	48460.3	47991.7	53878.8	44536.4	37776.9	43453.1	47417	46459.4	47881.5	45710.4	31075.5	40772.3	44297.6	37248.8	46001	39385.9	41574.3	30302.9	47819.8	46372.1	41992.9	47449.2	28989.7	32844.7	22002.4	16559.4	52105.6	23189	41603.4	42568.1
19	19.4341	792.473		33390.4	49072	6710.62	60213.2	24445.8	52310.4	54866.2	71358.2	49246.7	96056.9	29182.2	17847.1	10974.2	11722	16232.3	25623.5	89308.5	18201.3	65756.3	35400.8	57485.5	8656.86	88673.9	140216	78321	37566.1	21192.9	41764.9	35845	28325.9	40737.4	33196.6
20	10.3381	517.265		44469.7	22967.1	37348.2	9397.51	11277.7	45297.4	22939.7	27887	14512.1	8090.07	13108.5	49359.1	7783.52	36082.5	26266.5	21165.7	15555.7	34788.2	82618	33634.8	24951.4	8251.98	24722	41696.6	42171.2	38035.4	58599.9	79383	47490.6	57733.4	27154.5	35784.5
21	10.6195	545.261		36772.8	28278.1	43195.2	10887.2	18012.9	58013.7	38405.6	45156.7	25485.1	23393.5	23965.7	73402.3	15044.8	64360.4	56538.6	42976.6	11344.9	26263.7	68032.3	49560.1	84965.8	6690.39	47575.5	73974.1	32646.5	19431.1	57573.4	71892.2	86549.1	76356.3	19137.5	69617.4
22	20.3872	805.475		7142.13	9349.95			8400.23	0	8662	5365.47	4011.04	35477.1	43495.1	34764.5	8036.27	82705.1	27226.6	91554.2	0	5826.12	2849.27	1167.53	85190.1	66280.6	49100.8	93413.8	13035.1	10433.7	4759.77	17064.2	79154.9	99652.2	43013.9	45909
23	18.6969	1009.54		29117	15402	23344.2	21796.1	16786	27787.3	27805.7	29703.3	25989.1	53304.8	63095.9	49096.1	27511.1	57626.5	51278	19624.3	10496.4	6177.84	26594.4	17423.7	140108	13636.6	58558.9	68986.2	12081.4	10690.1	13437.9	26463.3	84532.2	52423.1	18335.8	56897.8
24	23.3144	844.4		164705	162811	51980	227825	77298.5	48073.3	232359	221903	252380	75271.7	200791	86409.4	194430	71541.5	99905.8	56281.9	0	63321.8	203186	166397	109202	70421.2	40131.1	26502.5	170681	217380	47270.9	153174	174573	61789.8	142956	229266
25	19.3925	806.478		34506.8	230.522	1597.99	306.038	47854.4	12923.9	3800.32	8504.01	2546.72	6990.12	7054.19	11016.9	0	5107.08	9611.03	3013.09	3687.1	388.11	19093.7	3902.19	2093.37	1885.31	784.913	3059.05	315.118	5211.54	21187.4	10301.6	3469.24	4934.17	211.114	3960.66
26	7.55428	591.172		28138	7515.04	16582.9	24844.1	25063.8	39903	29804.3	23143.6	20167.4	27655.5	22239.6	33275.7	41966.4	49184.5	28956.3	23274.1	22389.1	12608.9	33003.1	24839.4	11888.1	24212.7	33028	23260.5	36325.8	48852.6	37997.8	47884.4	20383.6	45846	44719.2	18968.2
27	4.79315	385.113		45138.9	19649.6	45531.2	35754.2	77168.6	72361.7	37943.6	42617	26772.3	23126.7	37278.5	95437.3	184787	183773	53064.8	34403	43149.2	17827.2	31190.3	23574.2	23083.8	25253.2	46994.8	47027.7	198149	229086	81086	171670	40030.8	147850	181467	41606
28	16.1517	531.281		50640	51393.3	92605.4	18599.3	43055	83018	65859.1	61862.6	26510.4	50245	26595	48052.3	19818.4	31391.4	36945.9	63485.1	34529.2	62842.4	72158.5	37699.6	16539.4	27091.2	24881.5	31527.6	71735.8	56095.5	62691.1	60010.9	61071.7	12858.8	16185.4	68803.7
29	23.502	777.433		133026	108680	198700	55452	137919	244932	289844	8786.31	158541	187270	16003.7	85664	178557	138673	9607.1	199103	232416	260636	0	27491.6	173215	42258.6	77899.6	1604.91	144386	59717.4	48420.1	130423	158369	172520	6095.66	78077.2
30	17.1497	675.36		26272	14514.6	42228.9	2880.76	6061.27	36417.8	16047.8	18865.9	4147.04	6272.74	3412.43	12094.3	4199.82	15946.8	19098.7	22424.4	4584.07	25321.5	30009.6	15489.5	6979.35	2781.83	6529.03	14024.2	21308.7	13571.6	27617.7	31969.6	23199.6	13453.5	3672.96	25820.7
31	6.63337	701.136		56783.8	55046.6	58126.6	61662.9	61220	58361.9	58249.9	59735.5	56977.1	55463.3	60925.7	56920.2	43049.2	51612.1	51517.7	50559	56759	54101	56479.4	51563.9	49174.5	48344.7	54417.3	60305.8	53768.8	52091.8	49471.2	45180.1	57634.3	46683.8	56260.8	52335.3
32	17.7648	805.474		158064	78805.6	100682	80097.4	8551.64	6106.47	13976.4	33360.6	31852.7	129833	54325	151801	112697	15050.8	1942.07	3752.86	127336	10312	76951.6	93444.5	1947.84	23680.2	10169.6	26497.5	33039.8	5856.39	472.2	16535.6	39165.6	28092.5	14385.9	32024
33	8.2583	476.108		33661.8	18229.4	27494.4	37615.7	45198.1	42231.9	28279	44760.6	21301.9	24866.8	31498.5	20036.7	20809.5	29932.5	20718.7	28765.9	19732.3	24144.9	12688	15082.2	11595.5	10319.6	12948.5	29744.8	23292.4	23724.2	10554.5	7156.22	21623.5	11622.4	22409.5	22968.2
34	18.9485	809.47		21447.2	8959.71	7731.18	35051.6	20597.3	14591.3	10256.8	17627.6	26373.5	9155.44	33648	19325.3	6327.45	11548.4	6251.86	3445.23	33900.9	12827.8	23023.2	8889.84	8082.63	15444.1	16838.9	19153	19872.1	25983.2	13410.4	12192.5	9931.7	16663.9	39920.4	6297
35	5.66324	477.063		25540.9	19565.6	11201.4	24473.8	84392.4	27933.1	108567	79803	13991.2	12292.1	10796.9	35964.8	15665.7	40322.2	32461.6	70938.8	13541.2	9133.98	17060.8	98798.5	31841	17508	25807.9	45901.9	36996.7	25952	58332.1	48519	17752.4	59449.9	23199.9	19804.4
36	3.01021	478.087		24463.9	26910.4	15710.3	35512	35512.3	20186.3	37469.5	36404.4	23809.7	30275	32711.2	23746.8	26242.3	27314.5	31072.6	41918.2	25848.4	20231.9	18692.7	37093.7	23617.4	21806.5	22333	24521.1	33066.7	29376.6	45108.2	63035.7	23464	48269	28005	23283.3
37	3.33023	422.043		27504.6	13686.7	17343	26742.8	26577.9	26881.1	20654.7	25672.2	17185.7	5871.55	21108	9864.88	13961.8	18745.9	12472.4	12750.2	20277.5	13978.2	11548.2	7896.56	5994.7	9224.88	10982.7	25166	8890.22	23765.8	12532.5	7574.46	11658.6	11846	18011.1	15803.2
38	19.3799	837.471		32229.7	34114.3	56915.9	42298	44839.1	121038	130268	170922	46367	26966.6	184220	182134	17711.6	29521.7	19574.6	13553.9	51567	28686.9	41445.8	45308.2	33362.6	102251	43103	194092	34403.3	38877.5	39043.9	39870.9	28966.3	29805.5	134697	30843.3
39	20.307	807.487		76607.7	53526.6	57369.6	37347.1	57998.6	51953.8	31189.1	19031.3	39394.1	38360	41431.8	38036	13511.9	53749.2	17292.5	17222.1	58484.2	84159	45641.7	19848.7	48839.8	10981.1	67737.8	62753.9	49362	8412.57	64391.2	49442.9	18992.4	34485.8	22795.7	4248.53
40	21.017	819.501		24872.7	15296.4	15316.2	25613.8	22237.2	20655.5	22860.9	33578.6	26152.1	4152.87	22898.5	38696.1	3784.27	0	11448.6	7841.02	42479.5	39398	30043.1	31232.3	31928.5	50137.8	28805.9	32201.8	21108.6	23602.7	25544.4	27336.3	19592.4	22050.7	29398.5	22185.8
41	18.9969	699.383		18218	22159.5	29122.1	4255.06	7049.85	43193.1	15189.1	27066.2	7985.45	8959.53	6163.94	17780.9	6013.82	15009.4	14188.4	16203.6	6704.89	17713.5	41135.9	27872.9	7433.26	2996.02	8190.99	13237.1	19023.9	12879.5	20937.5	26747.6	15962.6	10350.8	6535.49	22399.4
42	20.035	773.453		15252	12771.6	12404	15776.3	16058.9	14126	19092.5	22189.2	21456.4	23818.7	25231.6	22490.8	12969.5	16862.4	15345.6	10039.4	10711.4	8268.05	18253.1	17744.3	28707.2	10984.1	22467.6	25380.3	9753.53	8250.9	12553.3	21695.3	19365.6	12003	10888.1	18251.1
43	19.0969	981.554		12488.8	12997.2		4818.18	10730.9	15539.5	10848	22089.6	11610.7	3846.14	24251.3	24381.8	5514.11	8873.78	13128.3	7970.71	10465.1	6701	11863.5	5221.09	16760.1	0	22868.8	25005.9	12521.4	2844.18	18101	12645	22344.6	21220.5	12291.6	12772.5
44	22.9571	820.525		11469.4	1968.88	14558.9	1393.66	27423.8	32921.2	44848.7	15870.3	3893.83	991.296	1492.18	8446.17	246.385	263.427	1561.47	8065.93	2504.9	9521.41	3043.41	4388.71	1486.91	1698.4	3460.36	3656.34	355.859	18091.2	2288.26	17468	312.499	3457.8	1288.5	3692.15
45	11.5261	735.345		22455.9	18641.7	23442.6	5766.06	11935.6	39588.9	23545.6	29281.3	15739.6	18276	18922	50120.2	9942.93	45317.1	39292.9	23262.8	5472.84	13805.4	32379.4	31075.6	66947.6	3360.63	31356.9	49596	18016.5	11096.6	33305.4	46277.2	60138.4	61560	12257.2	48206.4
46	11.1731	707.349		25014.4	16148.5	21229.3	6763.03	7556.5	27722.1	12352.3	19166.2	11789.4	4199.67	10102.7	39895.1	3802.32	26266.1	16895.8	9761.52	7562.67	20626.1	43175.8	29061.9	24521.9	1231.61	18062.6	25734.6	30176.1	24542.3	40836.7	57896.5	35659.4	56145	17997.3	25532.5
47	23.4979	823.492		33253.8	32349.7	29461.6	53128	36549.1	33696.3	27117.2	23915	43406.9	26807.2	38502.7	32436.7	21722.5	45652.2	45723.7	20291.1	46132.7	25507.9	28619.7	5709.2	10690	59840.6	39100.8	42077.1	38369.3	42622.9	9539.97	19394.7	21218.5	18091.3	36011.6	19635.9
48	21.8848	973.575		480.502	19837.1	3888.34	1888.4	639.108	1068.28	1115.9	1511.07	3381	727.497	3347.97	21690.7	0	28.1856	681.7	375.807	36965.6	44862.3	1130.63	5824.38	1471.19	599.569	11816.4	573.741	19498.7	1368.89	797.051	2451.74	888.557	12305.1	828.508	2876.32
49	1.4091	162.939		22263.4	17539.7	22213.1	22796.7	22890.7	27122.4	31336.1	28357.7	14119.6	18578.9	17959.4	19192.1	12428.4	22333.5	18970.9	27886.6	22160.1	15305.5	26540.2	30886.1	15552.3	17516.3	24695.6	25651.7	26416.7	20970	34023.5	37967.3	16392.1	27497.7	20323.1	16147.4
50	21.1394	793.487		14348.9	13717.6	73875.5	38198.7	100769	11681.5	91406.5	90546.9	97168.7	85874.1	112215	88668.3	33421.8	33229.5	3018.62	10075.9	31479	75889.6	116877	50412.7	18185.7	14505.5	7198.4	17929.3	13417.9	20581.8	15962.9	9704.53	18534.9	22578.1	28961.2	27813.1
51	18.4334	837.469		15802.7	15375.9	18673	19230.3	15310.1	16514.6	18646.9	24176.5	11029.8	7856.46	26205.9	26169.2	5367.47	8272.62	6805.67	4041.82	68280.9	13136.6	15836.5	20848.4	15547.1	15319.6	13292.5	31306.2	11649.7	12632.8	17345.6	18348.3	8640.89	8893.63	18656.7	16762.1
52	20.0358	887.446		18285.4	17314.4	13669.4	16532.7	15490.6	14245.2	19622.3	22147.4	22182.7	26636.6	24012.6	25964.9	20721.3	20860.8	20478.8	10490.8	10852.5	6840.37	18940.2	21131.7	26968.2	10180.2	23326.7	21738.1	11662.2	9940.31	14029.2	16416	20278.7	15706.6	11691.2	19649.8
53	20.9597	820.504		18363	7972.97	9117.73	11347.7	2752.88	8748.17	9045.55	13414.8	7912.27	0	2853.9	25900.6	2749.53	0	3990.84	1158.04	5880.25	1785.94	9352.41	20234.4	17890.5	11944.3	3003.98	10404.5	35092	669.313	13002	3166.32	13627	2358.12	5108.24	8691.11
54	23.378	730.407		83349.4	28386	153016	187628	109559	49831.3	44688	36337.6	52653	114065	42649.3	169330	103353	35968.1	58426.9	58082.3	42941.3	73274.8	148642	56108.5	98021.3	54029.3	75735.6	37083.6	103711	42111.6	36401.8	96291.7	57890.9	41287.6	40370.6	68430.8
55	16.1364	485.275		26351.4	26631.4	47821.2	9470.07	22141.8	42083.4	34252.9	32402.4	13908.2	25929.5	13723.9	24136.6	8621.55	30826.3	18495.5	31786.9	17608	32159.4	37615.8	19789.3	14844.1	8366.42	12340.2	17157.1	37329.6	28962.2	32195.1	31012.6	30830.2	6665.05	12850.3	21022.8
56	18.501	559.312		23574.4	25894.6	40887.3	12915.2	22888.2	36808.2	31276.9	30234.4	7744.33	26759.1	13019.8	22354.3	9358.79	13868.1	14635	30540.4	17065.7	23436	31988.2	23821.4	9492.14	9420.3	10279.3	11851.1	31331.1	25100.5	33037.4	36266.5	19442.8	15549.4	6550.87	29133.8
57	6.70022	133.013		20515.1	14945.7	19396.8	20903.5	20385	21161.9	17521.7	20110.1	17619.3	18113.6	20743	18458.6	12079.1	16487.5	16039.8	15215.6	17627	14547.8	18671.3	14121.8	15777.3	14591.9	16718.1	22935.8	15065.5	14736.1	13973.3	12426.7	19726.8	13330.8	18108.1	17771
58	20.7743	821.483		20347.4	21072.6	10898.1	19851.9	18215.1	15654.7	1834.68	15899.4	18078.8	14348.4	21395	12056.4	4090.63	11997.8	3993.13	2417.34	24227.6	0	4316.72	46211.7	10649.1	10218.5	10701.4	14738.7	22894	13491	28830	22106.2	2596.23	15345.7	186.832	4377.72
59	7.00315	462.092		16113.8	9851.79	13007.4	22091.7	24961.1	17210.5	15295.9	21100.7	12643	16268.3	18444.6	10072.2	11966.3	13295.6	11868.4	14789.6	13445.4	10718.3	6569.94	8492.64	8094.67	6563.96	7759.23	11941.6	12715.3	13963.4	9023.42	6132.97	11682.8	7389.49	13113.4	10228
60	21.3872	777.451		45950.6	42630.3	6532.8	54039.2	48131.1	15061.7	11166.9	7948.99	11163.8	7037.03	14323.1	12769.3	5232.64	4977.81	2307.29	2829.92	75254.4	16282.3	13239.8	37182.4	6114.27	11377.7	11805	10176.4	51788	20269.5	36195.6	50762.9	6365.64	9324.83	48467.5	0
61	17.7912	481.257		35999.8	18076.8	42271.2	5810.96	9748.82	38838.9	19650.3	20960.2	9553.5	10472.7	9928.67	25001.7	5914.31	25556.5	22921.3	24399.3	8276.67	26968.4	42090.1	28461.7	18128.1	4234.44	12886.3	26057.3	24880.4	18343	38006.3	33955.4	36848.5	34091.3	10426.1	33145.9
62	18.9438	837.47		20893.8	58710.3	15390.6	24817.6	56021.8	34201.4	24051.4	45082.2	26177.9	20981.6	28101	49329.5	3872.44	7481.34	2300.23	4518.26	33637.3	22032.7	20147.7	78931.3	24599.4	28090.8	12062.7	54417.4	49670	52270.7	67276.5	64560.9	13553	7580.39	17937.2	101282
63	21.9675	819.52		11804.7	1227.71	1503.03	5285.86	3415.44	1156.08	54610.5	20917.8	3999.49	1464.87	12746.4	14941.6	0	51.6684	427.513	898.639	42027.5	1669.3	3013.3	8454.59	3319.05	1305.49	8007.58	978.395	15089.4	2544.47	1408.59	2641.04	1145.3	1675.6	21382.7	2625.75
64	11.5244	689.34		16158.8	13262.7	16069.7	4577.06	8771.5	28344.6	15156.2	21679.5	11822.3	12459.1	13989.6	35738.8	6338.11	27749.9	24639.7	14797.6	3942.6	8895.41	23699.2	23910.2	44392.1	2147.53	20486.8	32968.4	12569.4	8262.2	23617	32739.7	34259.7	41504	8559.29	31445.5
65	23.2993	967.548		24877.3	20053.8	27964.4	27703.7	28805.4	24152.5	40548.9	41954.5	36865.2	20277.3	41279.2	33469.5	30229.6	37905.9	37454.4	4104.28	4298.82	19257.7	41933	5922.18	34734.8	18822.6	28783.7	5190.95	22704	8477.62	34322.6	38029.1	2503.53	17458.7	5170.42	14240.6
66	18.2287	1027.55		6672.58	6469.09	3781.83	5273.06	7138.42	4994.41	6137.79	8906.73	9520.6	6496.26	5715.54	35343.1	1616.58	3601.68	7029.47	1230.68	6229.42	4432.57	9678.07	10582.7	16834.3	666.815	13109.6	14620.3	5933.38	4650.96	7171.52	8526.42	34884	12975.4	7783	7559.61
67	10.617	499.254		10370.4	7881.42	12781.5	3024.12	2596.75	16164.8	10986.7	12744.6	7086.37	3538.39	6819.81	20554.7	4272.94	17256.8	14860.5	12175.7	3351.34	7500.93	18658.9	13639.8	23040.4	1067.56	13046	20817.1	8678.61	5286.84	16718	20620.5	23317.3	20810.4	5371.02	18376.8
68	18.9969	653.375		11006.2	8051.93	25782.4	2479	4080.33	28023.3	16814.4	9511.01	4547.81	6029.05	3718.98	10884.2	3548.55	7798.35	8212.29	9213.96	3967.17	11173.6	25677.2	10370.2	3695.84	1890.97	4331.26	7070.26	12179.5	8419.93	13372	28238.6	9023.74	5984.55	3616.43	12051.9
69	1.73947	438.038		6824.4	4616.36	3397.95	4718.89	7140.13	7503.88	7754.59	5730.78	4417.35	4428.79	6564.55	4199.73	7634.56	4909.11	5811.13	5240.17	9176.4	4814.77	4889.77	9020.3	7913.26	8887.18	7210.79	6122.92	10033.7	10800.4	10859.1	11292.1	4744.82	10096.6	8321.58	5202.55
70	6.52435	1057.18		15382.1	13058.5	16354.9	16679.4	18205.4	14883.3	10601.5	16794	17153.2	16272.1	17216.6	15851.2	13989.8	15346.4	16437.1	14994.6	15647.5	15135.7	15896.5	13840.4	14769.6	16122.4	16988.8	17631.4	15034.5	15081	14721.8	13759	17759.8	14094.5	15273.9	17324.4
71	19.0926	1027.55		6171.5	5604.25	5334.91	6459.15	4736.92	11637	9485.3	9541.4	10341.1	4487.27	11822.7	19953.4	2138.78	7796.61	6199.35	1454.15	3943.17	3949.79	9065.08	7732.68	12036.5	2969.32	11485.8	12492.4	6544.05	5207.23	5820.37	9083.25	18427.6	10514.5	3498.95	5233.34
72	18.0727	981.54		11065.4	14444.2	2419.52	5805.31	5090.56	5480.87	7725.22	11141.5	10867	13448.5	32982.6	31199.1	4994.46	32470.3	49875.7	11708.8	4717.84	4279.53	8537.54	6599.4	38371.1	2347.71	32411.5	98743.7	7482.94	2096.11	5176.39	4954.57	81991.8	25507.6	5597.09	22150.7
73	23.5049	778.451		19776.9	16409.4	19098.3	5070.45	21928.5	8491.24	5124.15	20374	36740.3	7098.47	27242.6	20153	21086.1	30078.8	3889.07	12360.5	20254.8	22449.2	20070.5	3320.91	13624.1	16315.1	13642	14595	16793.6	20066	5649.85	7619.11	26605.6	17065.6	31508.7	19281
74	22.1954	793.487		12252.5	19582.8	29519.1	6537.88	31165.5	14112.6	50981.5	48551	59491.8	34442.6	26006.5	34855.9	54098.9	63331.1	11125.5	7383.85	21048.9	35661.5	44183.2	31316.9	11703.9	5816.44	7150.84	13178.4	16030.3	20272	8885.51	18817.6	14724.4	5926.3	5994.75	6460.75
75	22.23	839.482		11606.1	8248.16	7141.41	11836.2	13215.6	10161.4	8662.02	9258.37	13058.4	8396.47	13753.1	7943.47	10389.5	24191.7	6150.37	5149.95	11672.8	7443.76	14035.4	7382.5	5822.35	10178.3	8786.12	7652.07	10936.4	12631.3	9648.67	8613.31	7197.79	4816.99	10843.1	5859.34
76	16.995	807.465		10939.1	9869.4	5454.52	9693.47	7132.76	8392.8	8960.6	11686.5	13063.7	9084.21	21687.3	15379.3	4386.65	12176.4	5886.02	2229.64	15143.3	3882.93	10534.2	10971.1	18428.3	5344.19	9857.54	14343.8	6753.35	7553.33	6528.6	10160.9	7574.5	5685.24	6462.13	6922.2
77	5.01083	431.191		8661.15	8586.44	6893.52	9021.98	7316.03	10138.5	5554.35	6779.37	8067.39	7996.88	9330.88	6798.73	6960.89	4022.59	8222.57	4357.16	8518.66	6988.61	9275.81	6636.98	11464	6893.65	6867.15	8225.47	3474.7	8013.09	9236.03	10673.2	10731.2	5107.99	9327.7	7923.19
78	16.3189	853.462		8303.31	19307.6	6094.3	17164	7176.25	7681.27	8259.17	10844.6	13612.4	8438.77	16498.9	15756.5	13951.8	34926.5	6209.7	6886.2	28013.4	4292.28	17627.1	13995	23721.6	5774.57	14495.4	18900.1	7084.16	5233.89	10405.6	9871.38	10767.7	9732.92	10123	10152
79	16.995	853.465		7053.38	9957.24	5128.25	11328.7	6881.58	6294.35	6233.64	9885.86	12170.3	8813.81	15505.2	14912.7	11456.8	11646.9	5564.57	3757.35	17722.7	4265.21	12627.3	10983.4	16767.4	5965.8	9755.61	14033.7	5215.08	4979.56	7273.84	8065.07	6871.46	7474.21	7958.74	7344.77
80	22.2665	845.403		9134.64	242.471	5114.85	1441.18	1973.34	6838.96	9655.88	10858.4	5135.76	10863.2	2618.48	3665.49	150.478	775.76	1173.71	15125.5	5458.31	7972.59	3747.52	4792.59	629.833	1083.81	2714.1	339.753	1678.1	10497.2	20832.5	6948.29	1343.87	2507.99	1004.95	22151.8
81	20.672	823.488		27771.5	3539.77	4444.55	10189.9	41261.9	26537	4429.46	6376.66	38759.4	8115.24	31736.7	7950.78	7732.53	7909.11	13303.4	3532.38	18674.3	18203.4	26653.8	11949.5	5141.31	23331.5	8298.74	19802	9359.91	19415.8	3104.25	24244.5	6915.86	7537.89	48600.9	4976.47
82	4.41186	434.061		10693.6	6443.18	6456.09	12810.5	16407.2	13574.1	9399.87	10680.9	7503.41	8283.97	10253.6	6225.25	6813.83	9014.12	6840.7	8202.62	10822	5779.72	5299.69	4759.77	6527.71	7346.93	6357.02	10285.4	10692.5	11177.3	5389.75	3332.96	6881.2	5932.88	11029.7	8749.31
83	23.0077	805.495		33918.1	15461.3	1331.5	2751.27	6153.94	18544.9	4112.5	23654.7	25653.2	1300.06	5108.99	25265.8	802.243	964.512	216.645	166.056	21597.9	18348.7	9202.03	27699.6	290.131	78.1609	438.88	257.819	21790.1	28304.9	32657.7	27413.3	531.986	716.808	9942.71	330.492
84	9.00412	591.171		10192.7	4991.98	7046.26	7474.26	13536	20846.2	7852.7	4816.19	6414.92	4451.57	9503.79	20299.8	14794.9	34610.6	7207.13	5631.21	8988.71	3462.51	6849.63	4931.84	3816.06	3778.57	7596.53	7528.76	34709.2	49646.2	13590.6	15326.8	7530.27	22311.1	31405.5	6660.96
85	10.6179	253.092		8993.93	6864.7	10714.8	2469.77	4246.21	14026.4	9253.28	10923.4	6244.71	5774.53	5838.96	16696.4	3474.69	15139.1	13170.4	10217.2	1349.51	6633.84	15837.8	11531.3	19306.9	758.528	11637	17412	7960.29	2367.91	13921	17212	18935.1	18069.3	2237.58	15623.2
86	5.98156	431.191		8157.9	6422.54	6162.71	6998.23	6923.78	8515.32	2265.71	5753.94	6907.31	6689.24	7348.41	3205.91	5588.93	5876.64	6559.99	2745.13	6786.23	5323.55	7547.02	2459.78	7704.6	3780.2	6165.39	6808.75	2884.05	5644.16	7168.14	8434.51	8776.93	6248.44	7903.97	6171.03
87	21.0132	865.499		13681	7945.34	4287.9	7494.82	19522.5	26595.6	6670.96	9397.83	9189.23	7599.22	13344.1	9918.52	33012	34240.2	5404.1	3104.07	7697.95	6007.03	8243.9	21609.8	64180	22959.5	10757.6	58077.4	5844.37	6856.41	9194.5	6234.38	15126.1	14727.6	8044.07	8359.87
88	15.7329	807.463		5437.03	4510.96	2567.93	5251.79	3937.4	4455.13	4349.89	5123.83	8165.86	5321.51	10978.1	11531.1	3602.92	8523.56	5487.21	1904.4	6266.28	1927.16	6789.98	5336.56	15830.9	4500.95	8630.76	12046.6	3916.64	3020.35	4457.84	4223.18	6480.07	7591.35	7503.72	6419.14
89	19.6258	699.385		7645.46	3434.66	9597.81	713.369	992.623	9944.07	4125.4	3500.66	1032.66	885.474	198.712	2341.87	727.778	3329.11	3703.32	4784.82	1154.87	5988.69	9596.36	3880.19	949.272	0	809.015	2152.15	3280.79	2059.7	4639.93	8782.32	4616.23	2532.65	1029.79	4715.42
90	1.40655	146.965		8730.26	9338.8	10413	11520.5	10288.4	10263.6	15358.6	12699.3	8873.14	10808.7	9554.24	10041.2	5421.59	9096.92	9249.23	14491	9381.43	8548.88	12790.5	15841.7	11524.1	13763.3	11412.3	10825.3	9118.26	8139.22	16513.9	16600.5	6017	12368.2	10141.5	10554.3
91	24.6407	983.588		13724.5	14900.4	1559.68	863.949	181.78	1844.56	652.057	2338.87	1546.36	877.468	647.295	654.564	1408.94	901.746	2825.82	406.399	915.094	852.156	157.105	540.523	4208.53	19845.1	2317.01	1201.11	2382.68	737.324	1205.07	1185.25	289.618	828.001	9169.35	4645.8
92	17.2813	806.477		5643.4	8748.04	8271.61	4338.92	14491.3	9651.67	20419.6	7613.62	8650.08	18177.8	29682.2	16466.6	23.427	1729.94	1065.65	5320.03	15967.8	6777.5	3028.4	28011.6	2365.1	1205.99	1515.58	0	17163.1	11325	7394.06	21799.8	2995.24	5664.85	2111.51	2636.55
93	20.4496	791.491		76967.1	2720.55	60489.2	6613.96	16743.8	59006.2	28048.8	28123.5	45265.5	2687.26	52484.9	42454.3	2296.2	17374.3	12716.7	3474.14	12387.9	5806.8	12401.6	64114.4	21400.5	53170.4	76623.8	52304.9	102665	131618	141456	52846.4	37590.6	20102.3	25697.2	26560.8
94	22.9848	807.49		18169	16599.1	18050.3	12107.8	19125.7	21895.9	18196.3	17673.9	22763.1	18272.4	17104.4	20732.5	8123.17	9465.87	5616.65	7449.69	12876.5	22381.8	11822.5	21593.9	6669.73	5785.18	14419.1	905.326	14093.2	15217.1	18003.8	15840.1	7525.75	7724.8	5828.36	6537.75
95	22.6032	821.494		7484.95	5672.78	4559.43	1438.54	8907.16	6927.77	7766.81	6123.03	7761.05	710.618	3122.9	4113.07	2891.77	0	2439.08	864.602	12517.3	11701.3	6980.44	4276.49	2061.92	8231.02	702.757	4229.57	12974.4	8312.84	7444.67	8259.9	2195.95	4570.32	8856.63	3363.05
96	20.6215	974.587		557.909	271.747	487.161	179.88	371.504	446.375	179.49	94.5968	158.98	35.9175	181.028	202.767	0	0	82.5582	424.722	637.144	3729.45	48.1895	630.824	18.5038	43.9432	499.636	0	397.107	491.329	7.56605	102.974	79.772	286.612	169.55	372.08
97	21.136	840.491		6978.21	4778.7	3843.21	6019.42	5329.34	4854.93	4166.85	4149.81	7733.46	4675.59	6200.52	5028.72	5744.56	2709.73	3529.21	1796.62	4998.16	3595.42	6723.4	3299.37	3642.66	5974.99	4661.27	4829.71	5240.4	4698.47	4920.88	2828.42	2605.54	2414.2	4452.06	3745.85
98	21.8824	789.462		11199	10681	4161.5	14728.4	6077.57	8192.34	610.685	8556.2	14474.8	11179.4	38456.1	42059.3	316.276	2265.91	265.909	570.929	770.002	5731.48	62200.3	2642.63	46165.1	28911.9	11490.3	54620.9	7129.76	12102.4	16154.9	11202.1	28206.9	12704.8	10127.3	7978.3
99	15.851	825.464		15327.1	8924.43	2943.68	23675.1	13689.3	10752.2	5852.08	10435.9	18788.3	4882.39	24743	19594.2	5607.2	10326.7	6120.8	1230.25	20925.5	2916.41	18046.7	14048.3	7088.23	15114.3	5674.55	9544.76	12189.4	15442.1	19160.7	12233	9333.47	14751.4	29574.3	8309.28
100	22.5914	775.466		15058.3	13349.3	3000.04	21288.1	19303.4	10674.7	1438.9	7071.31	23245.7	19940.4	14722.5	6311.24	1607.25	3009.9	5437.43	12253.2	9460.88	23831.4	8158.42	4993.62	13679.8	58798.2	7722.04	5541.08	5671.59	23542.4	1008.51	12273.8	1726.67	3456.23	45329.6	5435.09
101	18.1032	711.399		5685.2	2741.07	3632.04	9353.04	7634.29	3984.94	3983.64	4903.08	9200.27	5729.9	7755.01	4083.11	5001.41	1688.81	1940.22	2233.92	7878.84	3528.14	8233.89	4775.54	2427.74	8606.82	4183.31	3863.52	5916.95	7660.93	4933.48	4010.74	1328	1587.62	6386.37	2586.17
102	17.765	835.472		14691.9	16295.3	6640.2	12584.4	13692.8	16033.3	22099.4	24700.6	29308.7	22580.9	10523.7	39162.1	8051.54	12112.4	4586.79	3203.94	15751.9	4884.48	22975	38150.8	54612.3	14991.3	37172.8	39366.3	7375.54	8107.88	10656.6	8016.77	23578	25718.7	27750.1	6643.15
103	3.74656	917.098		7311.67	6303.58	6482.66	8067.76	10855.2	10239.4	11239.3	8233.05	6763.89	10716.2	7002.9	5727.12	14513.2	12500.4	11449.2	9140.79	9791.41	4688.83	10458	9196.92	14709	15660.7	14217.8	9091.19	7472.77	10436.2	11185.5	13577.3	10912.4	15031.7	14484.9	11524.7
104	20.0434	527.286		5642.73	5537.04	4147.41	7081.15	5733.13	5360.2	7826.76	8362.83	8900.05	10943.1	9923.23	9843.27	3696.98	6174.27	6226.5	2926.86	4398.12	3726.26	6812.12	8382.63	13016	2364.89	8454.43	10292.4	3781.45	2839.42	6050.82	5764.22	7209.11	4267.18	3164.1	6629.91
105	3.75334	895.116		5632.95	4986.87	3862.97	6069.14	6911.57	6623.93	8564.05	6303.25	4003.56	8609.8	5175.59	3434.11	19080.5	15087.5	13222.6	11618.2	6807.6	3207.76	7227.12	6622.49	17346.3	17614.1	15907.8	9123.29	5542.67	8654.65	9026.53	11736.1	11064.7	18249.5	15271.3	12055.7
106	20.7329	983.581		15187.6	15259.1	4568.2	1971.8	13692.1	10363	5386.52	20754.9	5139.12	4545.77	3930.59	4297.13	2968.16	8081.01	1492.8	7753.92	7394.2	2806.37	1299.57	8452.62	6556.22	4997.96	5232.9	2939.4	7088.26	7707.97	4796.42	5308.02	814.407	1306.77	6518.84	3009.35
107	20.1929	865.499		1468.92	3537.59	533.854	531.994	7561.78	5622.66	5130.38	1407.74	6216.03	18298.7	4862.2	6567.56	7101.21	7972.82	2565.07	204.946	4729.08	645.524	2868.65	11881.5	13913.3	3710.46	7982.69	9257.11	3590.62	1757.04	1481.14	4142.03	8282.45	18927.8	5943.33	4939.14
108	6.63175	717.105		11821.6	9749.61	12977.7	13530.9	14065.7	14047.3	14703	14156.9	10722.9	12899.8	13608.9	13060.4	11915.8	12772.7	12524.8	13891.6	13055.9	10159.7	12899.8	12427.8	11265.3	12506.1	12898.8	14048.1	13410.9	12512.9	12820.1	13747.8	5875.19	12371.4	14386.5	11317.1
109	17.9857	865.443		7945.63	6012.21	5478.81	5159.08	21.7931	10047.2	9728.63	13800.2	10780.9	15147.2	20887.1	18612.9	3456.42	5093.79	11071.2	3572.09	411.25	86.7975	9972.65	10840.8	47656.7	931.233	19025.6	27174.9	58.1083	2482.32	8551.81	14567.5	25247.6	25521.7	4322.54	17273.5
110	19.6623	998.578		756.676	261.667	597.024	245.767	1103.85	1309.79	362.003	7047.95	141.876	527.48	2257.02	1196.98	127.528	1495.77	294.297	343.929	514.527	10699.8	942.263	7056.44	238.43	359.513	921.449	490.627	13670.5	8616.03	2775.88	6569.02	1125.44	922.489	599.673	1347.87
111	18.3787	564.331		8282.34	10728.4	9088.27	2111.4	8989.23	10795.3	7872.56	11450.8	6059.3	6472.23	5812.12	6195.65	5547.79	7715.78	7013.82	7635.51	7019.52	11003.9	9336.4	9724.25	4084.84	5238.45	4472.66	7845.22	10103.2	10795.4	6443.9	10101.7	8123.92	6873.1	5274.74	6552.33
112	21.1031	773.455		7688.13	5167.44	4268.1	9777.57	8438.01	7192.53	7206	10395.7	9054.35	6696	14211.6	12580.7	2037.71	6408.73	3389.13	2492.9	9325.67	4399.84	8361.3	12352.8	8131.47	5485.62	7893.5	9127.13	8977.63	9277.38	8538.24	7221.56	5514.69	6741.8	11106.3	4709.07
113	1.23618	364.842		4867.43	2973.58	4688.66	4711.13	4610.53	6734.4	6813.11	6530.31	374.034	2893.33	776.609	707.244	38.1689	2415.12	636.502	5366.9	4531.84	600.02	5672.71	1202.07	2711.54	3719.38	5086.42	5595.23	227.828	168.814	430.086	406.447	603.37	345.85	281.811	303.878
114	18.5036	513.306		7722.3	10777.6	16663.7	4634.99	9576.73	14672.5	12924.9	10559	5739.98	10478.4	5579.49	9329.15	4641.84	6243.57	7058.3	12311.7	5882.79	9630.02	12742.5	9675.9	3714.06	5717.26	4565.04	5669.15	12297.5	8951.33	13930.9	14011.8	7895.85	5274.61	3098.44	9337.45
115	20.7134	685.381		7318.8	5285.85	8576.38	9364.73	9879.96	7599.73	7165.08	7266.38	7828.96	11382.4	8410.08	5096	10504.9	4628.18	5584.39	7741.65	9545.3	5867.02	7450.59	4879.54	3347.48	11275.4	6158.6	5730.71	7657.15	8309.49	6489.35	4872.96	3868.81	3561.96	8812.35	7559.73
116	20.9504	1013.57		5745.36	8112.95	1464.14	8456.56	6299.91	4224.86	506.717	2478.83	3024.01	858.26	3944.19	3585.5	116.126	1505.57	454.142	458.201	14054.2	2030.42	3566.05	11610.5	1160.14	618.497	2621.87	2981.84	7475.41	5693.86	12784.8	9029.73	368.368	2555.89	5125.14	497.318
117	3.59928	285.06		6787.2	7577.22	6769.54	6455.96	7131.39	7443.77	5698.05	7020.77	6196.31	5973.46	7006.96	6172.85	5687.22	5865.77	6758.57	5352.42	7419.74	4674.41	7271.65	6424.75	7383.01	6351.05	7376.78	7347.21	6074.59	5660.95	6479.79	6402.59	7347.79	6019.27	6650.41	6233.65
118	4.74679	468.15		6637.66	5146.89	6191.37	6725.97	5782.14	7830.19	7345.55	5311.43	6245.69	8413.62	7099.6	6339.02	8779.91	8019.47	7676.23	5868.29	2952.51	2733.55	3133.12	6587.78	6759.89	6213.7	2747.93	4760.29	2811.32	5922.52	4293.49	9322.34	7008.58	7411.96	7154.64	6476.73
119	6.64851	1041.21		4680.58	4610.69	4984.02	5632.11	4918.04	5073.5	7147.95	4507.19	7275.58	7161.81	5523.61	4947.62	3358.85	4695.35	6797.8	4055.81	4895.28	5145.62	5477.01	3772.65	4487.45	4519.32	7664.24	7138.82	3797.3	3577.93	3709.62	3114.89	4975.81	3909.78	5188.49	1432.85
120	23.4529	778.44		15520.6	2050.62	16100.6	7773.13	1579.46	18029.1	27618.1	19579	3065.83	3360.6	1290.21	21694.3	0	1139.34	7036.6	22516.9	4545.31	26954.3	5554.64	3498.66	13084.3	1488.71	19850	0	5590.5	12906.5	24694.4	18067.3	23470.5	17065.6	0	23328.7
121	1.698	536.991		4704.76	3460.74	2015.91	4806.28	5955.56	5275.11	6519.99	6191.77	3152.46	4018.03	1657.08	3453.9	1068.53	4935.2	4007.99	6137.71	6299.38	3201.79	13272.2	5576.57	3845.32	5912.03	6556.23	5298.67	1990.84	4940.55	6444.55	2508.53	3739.17	5174.83	4532.98	3379.08
122	20.8753	824.518		11353.4	3043.29	1385.75	655.786	8652.9	10901.3	8896.53	9003.9	8577.98	9318.52	12089.1	8939.87	5031.42	3120.99	1650.41	583.026	13651.9	9486.9	11173.5	3691.05	5068.37	4977.02	3608.34	6367.18	9038.34	15205.9	13074.7	3780.37	2944.75	8543.83	16329.6	1905.78
123	20.983	836.522		3256.37	762.238	2299.13	5439.9	287.109	571.245	303.336	1798.97	1004.37	2157.48	4268.44	1214.05	23.5888	17.0656	1682.28	1188.69	384.794	1134.7	928.978	2695.59	1510.22	4111.9	1946.19	4440.77	318.631	1671.23	1511.87	279.016	1414.45	389.326	1723.42	456.355
124	21.3715	805.476		5746.97	2478.98	2058.49	6899.39	4881.44	6171.54	4052.69	4143.86	7116.78	4854.74	2280.8	9233.06	5184.99	4317.53	929.707	1142.16	6034.08	2900.54	5549.04	4147.45	3069.54	2644.02	3879.5	5286.34	7237.14	7019.71	4641.42	3925.16	4100.16	6783.05	11948.7	2906.06
125	8.4517	601.268		4579.68	2768.4	531.656	2733.58	1825.82	1797.29	1812.31	2808.37	1172.4	3.37399	1191.31	733.455	23.5182	2528.1	1980.41	3.18366	2300.76	622.59	1895.38	370.189	3050.13	10.503	2805.38	1618.16	1886.4	977.135	712.051	614.365	5162.41	1547.85	1313.4	6.54108
126	21.6335	860.394		13138.9	7056.05	19330.5	24679.2	14030.1	26414.4	24808.3	27486.2	29996.9	18540.1	17419.5	20273.4	0	334.089	3864.07	3936.52	24943.5	24282.9	22787.9	17525.8	982.674	1244.57	11467.7	3773.4	6670.74	15645.8	25205.6	14622.6	11420.5	15939.2	856.726	13271.7
127	14.5555	647.328		5813.3	4604.32	8767.76	854.246	2633.2	6900.54	5271.13	4454.05	1416.75	2447.08	1186.97	3693.77	1352.26	4688.15	3566.15	3319.61	1651.72	10831.5	8328.89	5766.66	1816.17	287.98	2939.22	3857.97	6176.69	5338.95	7846.21	11966.1	6784.94	2693.17	1333.49	4431.87
128	20.3604	837.488		5116.15	2283.48	1027.77	14077.1	3855.25	4880.06	2777.11	6612.56	5108.32	1299.46	8441.53	5672.39	2009.27	2186.05	462.776	713.515	12174.6	2257.4	4274.3	2496.86	1807.84	3582.7	2901.25	5083.07	4694.2	8898.72	4979.18	6133.07	1484.53	7604.41	12564.7	1838.61
129	20.6931	775.466		14975	9828.05	7110.05	34037.1	9252.8	21400.7	20405.6	28950.8	31960	25797.2	13359.5	20995.8	5617.23	6133.76	20957.2	7979.89	13890.6	20368.6	19126.3	27747.2	19426.1	9690.2	7735.64	14150	14737	7860.83	26184.3	28692.6	660.744	6435.46	13804	3119.33
130	3.82273	962.148		5625.63	5105.35	4022	6806.77	7389.31	4736.24	7974.89	7476.93	4182.48	6612.46	4958.06	4216.17	6463.5	5451.69	5388.28	8659.19	4928.91	4379.62	5298.92	7815.55	5895.67	6566.4	4391.89	1615.92	6044.2	6285.78	7520.55	7717.31	5229.52	6917.09	5589.21	7447.71
131	21.635	746.404		12299.4	17406.6	23142.8	44765.9	19584.6	48418.6	45085.9	45860.8	45384.4	21655.8	29561.7	31252.8	22557.5	5706.75	29928.6	6080.67	44943.8	36506.3	30396.3	23700.2	6374.42	19737.5	0	1818.9	20363.5	27042	39533.1	14390.1	3306.08	11180.4	5220.99	26771.3
132	19.3267	711.397		7828.75	4260.87	5837.16	8411.17	8908.52	4479.19	3406.4	4236.75	8177.87	6525.73	6010.04	2123.03	5847.58	1460.61	2723.14	3912.44	9743.86	4206.29	9631.68	4506.71	1861.55	9458.25	3544.11	3097.87	5685.19	6814.9	5898.89	4838.43	918.982	1403.99	5635.89	2280.55
133	16.9831	562.315		8222.7	8432.04	8640.05	6730.86	8337.03	8222.39	7258.58	9703.65	5617.33	7255.84	6305.89	4940.8	4365.07	5403.83	4527.96	3084.46	8033.26	10216.4	8287.31	8717.35	4510.46	5307.73	5428.6	6567.41	9425.26	11127.1	9387.33	9119.69	7796.69	5582.03	4407.87	6669.48
134	19.6231	653.371		4300.07	1938.3	8320.6	222.171	644.959	6214.98	2245.46	1945.59	750.476	346.488	455.197	1617.66	260.947	1333.07	1596.49	2206.72	712.937	3328.17	4486.05	2565.06	288.377	62.7814	317.018	988.975	2409	1498.23	4065.12	6556.23	1731.23	1525.09	370.991	2638.7
135	19.0902	1029.56		938.409	201.651	1665.23	961.187	869.653	2568.28	3577.81	3661.37	3223.12	214.938	1044.6	5763.24	489.107	289.161	2235.72	291.088	3278.78	965.822	4560.73	3706.89	3794.01	742.643	1725.44	1666.6	10637	1376.99	1071.83	3588.3	4905.02	1560.11	2878.49	601.506
136	20.3247	1011.56		5178.88	1949.32	2054.34	6711.59	5123.17	5763.18	1994.8	4873.95	6631.72	1537.99	6570.74	7263.12	1108.22	2426.09	2669.03	438.349	5630.79	585.887	5974.96	21597.4	8693.75	1847.98	5452.12	5269.53	5220.01	3578.64	11253.7	9850.26	2463.9	6824.56	6305.24	2411.01
137	22.3088	849.505		7130.94	8563.59	1255.73	8282.01	4596.75	5435.1	5346.99	3949.4	5474.37	3561.59	4958.44	5169.81	5104.59	4241.62	1750.22	1232.96	8538.85	4205.01	7212.13	24761.8	6814.74	2001.27	6781.35	5723.56	8100.69	5782.24	9768.21	8785.66	3119.76	4619.76	6031.21	977.804
138	21.6024	685.382		4905.03	4048.59	5645.99	6108.19	7051.14	5420.03	4599.73	4993.3	4643.29	6796.65	5028.85	3582.16	6165.31	2997.12	3240.84	4866.77	6803.2	4725.97	4644.49	3503.98	1412.27	7757.36	3201.73	3071.05	5553.64	7809.07	4524.68	4243.38	2277.43	2096.15	5510.69	4762.31
139	18.3963	483.272		15408.2	14224	23663.8	5285.97	7544.74	17179.4	13634	15480.7	5650	7558.7	5676.16	14873.3	5439	14295.6	13905.1	19574	6031.92	14802.8	24048.9	25896.8	13822.4	3661.94	8647.76	16323.3	14145.3	10336.6	29080.7	33345.1	19901.6	28912.2	5347.27	17941.1
140	5.27735	402.088		6218.33	4401.26	5473.09	6625.53	9844.37	7018.73	8222.57	7982.28	4170.62	6346.82	5880.41	5078.71	7437.09	7655.41	5926.27	11737.5	8711.76	4268.51	7196.08	7396.64	7019.12	9960.25	8116.28	8092.4	9356.97	9035.64	8057.35	9902.36	5850.01	10062.4	9421.76	7390.76
141	18.5349	999.557		4096.01	3012.59	783.066	7467.62	4866.53	2451.24	914.922	4894.04	6077.86	862.468	6602.97	5780.41	416.499	2123.48	1844.24	319.006	7891.97	744.021	4380.85	2448.54	2818.33	1778.48	3492.17	5332.24	4113.28	3527.41	2181.15	4321.72	2793.72	4859.67	8774.22	1063.58
142	23.3203	867.511		10893.3	8963.14	5770.99	14711.9	10487	7234.17	7113.53	6481.8	18144.8	12847.2	15711.4	7368.23	18011.4	7884.47	6689.08	6413.71	4101.97	4133.55	17370.1	9303.48	7106.95	9330	9761.69	7859.17	6529.53	9212.29	8266.97	8687.19	4294.12	1876.6	10355.7	7736.47
143	24.648	805.476		5359.28	5534.84	5947.27	4527.03	3239.25	100.799	9128.69	5950.18	3538.87	12133.8	8230.9	4035.15	19979.2	12520.1	14897.2	12587.4	4309.66	1636.31	5575.6	4024.82	14780.7	7064.64	14975.9	11148	3364.95	70.4519	2987.35	318.293	11483.9	3182.79	4086.66	8373.71
144	21.3358	828.401		31294.4	2245.71	7831.04	7522.63	1622.28	41131.5	779.768	6197.16	2451.1	3581.54	2864.64	6832.24	7950.25	9610.31	62220.6	54504.5	34076.8	3049.35	1966.82	1183.68	72273.1	32377.6	52497.1	2018.37	3961.72	10524.6	8905.41	1090.74	23196.4	4314.86	4192.41	4309.03
145	21.3842	851.502		12799	6896.29	12320.1	10510.5	8675.63	8752.07	16693.9	8742.8	9581.18	6754.28	11703.6	7636.75	3521.5	995.913	1844.24	1913.43	10616	6570	12265.1	8914.57	5096.59	3734.15	2685.34	9595.34	4938.45	9123.88	18208.9	3939.9	313.284	6799.7	18498.2	5296.16
146	5.39387	209.044		4990.23	5509.21	5914.38	7848.23	7195.56	3681.44	4897.7	4536.02	4872.56	4067.97	7067.14	4715.91	1690.15	1197.33	1233.2	1588.28	9716.65	5806.67	7718.64	4146.91	2218.44	4811.28	4097.64	11684	3544.5	3409.33	3294.48	1858.06	4263.73	1199.73	2247.72	11624.3
147	19.7824	983.574		6791.84	4614.2	1319.68	4806.56	4825.92	1291.29	4878.14	1582.18	871.715	748.144	2617.74	3671.42	2680.67	555.939	892.546	479.644	875.938	3023.63	2350	1767.41	3304.87	2808.07	1018.09	4826.48	3354.52	1581.48	2411.85	4624.16	1142.8	1468.68	4719.68	248.148
148	6.5261	389.123		5736.26	5417.62	4907.43	6386.12	5954.81	5499.92	7169.84	6821.25	5970.36	5109.93	5751.99	5747.37	4128.08	3991.31	3453.7	4747.86	7238.88	5442.18	7740.23	7540.35	8011.97	6353.38	6861.12	7219.4	6148.28	5241.58	6556.29	6663.22	6681.78	6362.43	6681.33	5372.31
149	6.63503	164.047		7846.62	6733.26	7488.65	8344.98	8263.31	8027.88	7232.02	7530.77	7209.22	7147.42	8069.97	7149.73	5194.96	6544.25	6315.53	6101.12	6792.25	6548.93	7680.35	5915.1	5983.34	5865.06	6367.84	8265.96	6577.85	6056.76	6098.37	5427.35	7549.26	5837.34	6987.59	7007.47
150	5.81044	825.246		4689.78	1206.72	1221.81	1019.81	973.245	7973.48	6719.7	2402.27	2770.4	844.598	769.677	2043.09	1264.14	6823.64	1807.16	1725.76	1445.52	1746.58	2846.8	4584.64	1027.5	2585.66	4003.12	901.656	2656.03	4810.11	4770.74	10367.2	1340.36	1844.73	1349.56	2037.57
151	19.5126	905.455		6019.2	14609.7	13246.9	8091.37	15092.1	14130.5	16908.3	5856.39	10699.2	3801	14580.5	9875.5	5156.92	5969.92	3482.87	1639.74	17918.5	5685.67	8227.46	4872.54	6862.2	1989.31	7431.86	12658.1	10320.4	6677.23	11536.9	8385.62	7208.31	4513.81	7391.75	3746.8
152	20.3433	761.482		11609.7	3806.43	94591	28802.8	49685.9	112506	17016.5	90864	37621.7	39672.7	88339	98058.9	11.4952	924.288	675.432	775.156	18945.4	129504	26494.1	25427.3	867.249	983.464	240.048	14003.8	4420.24	101682	62026.9	73742	2278.6	418.834	3071.2	900.475
153	20.3817	838.502		5411.52	2609.71	522.847	4387.1	5538.15	811.035	774.93	1003.22	3772.03	1100.91	7824.15	3297.63	806.308	1408.94	763.364	1021	3069.67	2504.03	2019.96	1529.24	899.689	1436.6	3464.6	2680.23	5400.13	6548.14	2113.98	1907.23	143.462	1617.22	3411.01	746.403
154	20.6171	875.461		8724.78	3372.32	10367.7	7064.92	8411.36	8029.09	8297.38	3735.98	5173.14	7602.48	8545.43	6707.51	7567.13	7383.2	7245.2	6709.44	7034.89	8297.17	7967.37	5294.02	4150.89	6940.14	2992.64	2175.17	6282.12	8768.46	8780.92	6284.37	5225.47	4774.8	7725.37	7869.48
155	20.3613	839.489		7812.45	5055.98	5093.53	4481.45	6292.22	4533.34	5049.16	6503.73	8543.89	6898.11	8541.35	6300.73	7192.93	6351.98	4754.88	2126.16	5997.72	4137.08	3298.5	5142.17	4760.77	728.041	6057.6	6738.94	5509.42	6961.92	5042.48	2159.9	6552.62	4460.42	8677.59	3786.66
156	7.49107	403.046		5165.96	1266.12	10974.6	17.0983	439.42	10255.6	5595.84	5017.06	729.275	56.5262	1088.94	10253.1	2886.12	9948.39	8340.33	6858.54	46.9733	780.1	2228.82	2242.32	2227.84	63.0211	1274.6	3468.37	2033.27	780.517	1883.22	2412.37	2260.17	4231.63	479.789	2693.34
157	4.93398	551.176		9543.93	2655.86	6647.34	6782.81	14016.8	8159.5	13750.7	13846.3	5843.09	7451.88	5914.29	12187.9	9925.49	13049.4	7457.68	9044.2	9124.7	4160.02	7692.24	10860.6	6246.65	14356.7	15408.6	13512.9	20200.8	15681.7	12327.8	17684.7	9719.38	14908.6	16813.5	7251.59
158	19.0663	773.454		3481.04	2305.71	2355.68	2996.93	1989.11	2373.54	4157.89	4041.23	3984.2	8351.65	7528.37	7815.46	4788.64	5238.09	5097.72	3221.75	1740.74	544.27	3079.6	2337.04	15373.1	2860.46	9386.72	8092.12	2373.63	2837.46	2825.16	4021.47	9076	4317.26	623.439	7034.22
159	6.62152	703.129		7505.41	7128.03	7540.38	7984.57	8125.38	7800.77	7872.12	6440.89	7798.27	7533.26	8032.7	7465.2	7841.02	8689.22	8837.61	8514.6	7743.91	7395.55	7718.89	6991.33	8292.86	8210.87	8821.97	9392.44	7530.19	6740.05	6594.52	6299.2	9115.83	7390.21	8757.15	7878.02
160	20.9601	967.562		5431.67	2943.18	795.57	7399.77	2874.58	2661.35	1125.87	1159.54	3909.97	451.504	2819.63	2795.67	182.475	995.346	937.012	62.8307	8195.03	2083.9	2478.69	11826.2	1539.28	1052.08	1249.86	1812.93	6643.04	6776.41	12041	8411.53	589.176	2626.66	5556.99	473.585
161	23.3213	1014.58		5963.82	4576.34	680.348	8069.17	1468.62	1730.17	1625.04	3014.12	4451.47	587.504	4607.14	1218.42	324.387	631.584	957.796	2052.6	2611.14	6113.1	4111.77	1228.28	1765.68	1420.11	3688.06	7186.59	799.046	10158.7	1040.56	1385.23	6613.66	2272.14	493.074	856.094
162	8.61484	487.124		5256.5	4192.41	4652.29	5533.19	5301.8	5339.37	4962.62	5421.75	4899.94	4900.92	5252.38	5076.88	4270.61	4147.47	4286.66	3439.53	6215.53	4551.49	6611.2	5110.4	5785.83	5325.31	6247.79	6551.94	5710.86	4905.88	5146.3	4490.14	5759.58	4848.49	6121.02	3860.04
163	17.754	789.446		2149.44	2376.23	1404.09	3499.2	2685.34	2192.47	2476.58	4167.8	3626.08	2020.22	9643.46	9337.39	976.437	724.42	1413.88	592.033	3796.2	1918.6	4222.59	5373.57	10003.1	2566.56	5635.43	8570.7	2288.49	2115.24	2376.93	2247.11	1962.1	2498.85	3392.57	1408.67
164	20.0208	809.458		6716.76	6846.02	3433.83	5736.92	7976.14	5742.98	5385.2	9334.83	6113.67	10289.8	3100.31	7101.43	6207.8	1033.27	1977.02	2448.29	3051	1823.93	3631.59	2723.39	1168.19	1212.28	2498.64	1092.95	4998.29	2458.16	6513.53	7205.2	736.443	3176.15	1178.52	1455.39
165	17.3284	682.301		1013.93	853.477	13013	61296.6	1439.52	7017.94	5085.53	2942.39	14907.5	5026.12	11482.1	7930.7	15446.3	57397	7758.91	76241.4	10979.3	8973.64	6092.27	5447.8	54750.6	22127.9	70219.3	62419.1	4551.17	6565.44	2357.9	1904.51	48169.5	34102.5	71096	63995.8
166	10.6221	245.154		3771.63	2901.4	4544.8	1088.45	923.276	5761.16	3902.97	2389.18	1520.14	2475.44	1359.3	7385.69	848.252	6003.09	5550.9	4173.08	652.825	2677.98	6857.49	4864.53	8152.22	484.435	4922.68	7385.21	3273.15	1043.09	5909.42	7456.89	8191.72	7352.01	995.366	6519.36
167	22.5795	643.404		4623.35	3449.16	1254.78	1623.13	1071.3	3271.44	458.499	3084.74	1598.46	645.996	2672.5	1193.95	39.26	612.051	1388	1939.82	97.0121	866.442	51.2232	1589.37	2127.22	15.1687	25.9127	1160.7	613.767	77.8823	1709.66	44.1904	1823.85	830.686	87.0053	1837.49
168	17.4702	823.457		3961.79	1624.52	1173.96	32834.6	2900.94	3067.32	3263.55	3534.42	3764.74	2856.19	42122.5	3802.78	495.284	1577.34	1639.26	276.951	5578.14	2890.87	2725.89	3153.28	1956.98	5374.62	930.238	8014.98	2495.24	1383.07	457.594	1901.05	2881.07	2722.78	6102.59	2211.31
169	20.8853	524.276		5090.74	11649.1	12098.8	14542.8	16012.5	13430.9	13534.3	6793.22	7040.69	10973.7	10395	11316.4	3519.32	7954.1	7513.01	9474.86	13407.9	12407.8	8811.08	7950.66	7088.01	6675.21	4377.89	6224.87	12128.5	12375.9	12002.9	7615.97	8277.24	4046.35	7483.93	5393.53
170	17.9688	881.49		6228.54	4522.98	1417.41	8631.63	6360.29	5067.47	5833.35	7391.66	9704.17	10229.7	17728.3	14264.2	3496.84	4244.78	4614.11	1386.88	3640.75	1217.32	9886.09	14433.8	12040.5	3591.04	3139.51	6944.62	2945.93	2827.69	7025.68	7544.07	5892.8	2649.78	4215.14	2352.42
171	16.1508	249.185		6683.73	6590.11	11534.1	2324.91	5234.86	10374.7	8275.91	7704.25	3494.59	6447.01	3378.01	6154.05	1798.03	4638.02	4997.01	5153.27	4178.7	7851.17	9109.25	4936.83	2121.73	2228.71	3367.79	4315.53	9363.96	6955.52	8134.28	7335.49	5190.65	1606.99	2185.42	5400.37
172	6.59281	677.134		5485.76	4834.29	6563.1	7090.13	11339.5	12576.7	10150.6	11485.9	6780.85	6926.57	9029.34	7991.75	366.195	531.757	805.783	2081.58	7522.55	7334.01	8326.66	9489.28	874.872	720.416	441.785	540.572	6690.77	7436.35	7474.62	8086.91	591.491	759.021	955.587	1199.33
173	22.5314	687.431		4346	2486.6	1220.69	1412.81	986.96	2773.12	316.394	3858.1	2459.19	581.701	3299.89	1100.2	66.2414	846.199	1158.22	1550.74	32.1321	571.252	74.4426	1527.33	1063.42	44.2719	43.0087	872.453	401.99	140.126	1771.8	120.676	1339.84	183.337	19.5536	1169.96
174	23.4169	766.378		14380.9	13228.2	18915.5	26729.1	18136.3	30595.2	30076.3	29890.2	29999.6	18136.3	21774.5	21959.4	19.2371	1838.81	796.117	4489.25	22991.5	20790.1	19268.9	11033.1	4159.5	3827.31	3110.75	3198.13	996.889	24051	29311	16975.6	2718.74	1172.1	8027.11	6508.75
175	19.4158	997.574		3865.44	6776.74	7458.22	9993.06	6967.73	499.656	11134.1	659.901	3008.56	5875.61	892.331	1152.03	1119.36	1556.33	1498.87	6021.91	1940.42	32955.2	925.195	3436.81	4711.56	5343.62	5268.56	1787.57	6096.98	2961.96	945.108	7849.17	4221.25	947.84	918.833	5298.47
176	21.8399	995.557		748.266	843.997	657.656	400.56	1562.12	1176.02	679.943	335.025	2622.93	695.996	1239.89	1060.38	186.938	1612.18	902.953	2824.56	789.346	1849.33	645.344	1431.13	1145.55	724.531	1697.5	1125.78	1237.65	9752.67	1205.8	469.921	279.747	1908.98	2370.16	1386.01
177	5.05567	389.123		3878.98	1811.75	4017.2	3919.81	7368.22	5108.19	6676.55	6324.79	2969.45	2449.25	1986.55	5328.27	4342.01	7865.96	4432.14	6598.93	5502.76	2681.86	4808.97	4373.06	3954.6	6706.27	6442.72	6138.51	9109.57	7204.2	5994.08	9165.66	3659.67	8755.79	7346.58	4114.39
178	22.6724	822.488		3300.48	1805.62		356.8	0	0	0	0	0	0	2671.73	0	1721.6	2023.52	1458.1	531.131	0	0	0	0	618.359	4069.25	2572.9	3078.61	0	0	0	0	190.286	0	4517.47	0
179	17.7388	999.551		3396.17	2443.84	1636.69	4986.6	4099.17	5096.28	1303.96	2313.03	3695.97	1325.57	3982.79	3741.84	412.302	3158.13	2980.38	262.732	11146.1	2294.13	6571.36	1691.26	3884.88	797.581	5329.09	4780.32	2628.41	3303.39	3108.88	3703.25	4876.94	4360.54	18639.8	957.726
180	23.3137	821.506		5193.37	5935.13	4452.52	1531.83	5149.13	5449.47	2460.72	2442.04	9824.72	5456.29	2447.35	1412.88	7481.12	1758.94	3128.39	517.855	7058.35	11904.7	5060.94	5387.4	2299.85	6579.25	2102.07	516.936	8504.1	7978.59	5504.63	10884.6	320.834	484.92	407.884	1253.45
181	22.6479	599.386		4905.3	3667.71	1080.79	1543.63	1051.81	2852.83	614.64	3984.75	1966.71	259.808	3488.44	220.746	56.0352	620.487	1641.51	2118.34	43.1227	644.072	80.7442	1369.78	1410.34	33.8768	26.7684	985.864	128.259	51.3937	2148.07	23.9184	1885.89	61.3968	107.822	1618.42
182	24.3846	954.55		2972.7	399.233	1142.85	403.103	312.028	1650.05	410.843	309.269	355.295	236.385	324.741	444.605	0	0	135.188	259.929	700.007	328.817	937.873	399.886	179.213	121.703	202.779	74.3056	4198.33	860.45	897.159	758.017	452.012	35.6584	153.703	898.857
183	21.5195	1122.69		10.1298	3159.76	55.6252	37.1811	0	25.845	67.9558	11.0941	96.5506	5.06539	0	2.89089	102.428	0	4.87373	59.4771	89.3289	26.0189	125.959	85.6629	157.313	569.726	35.521	919.235	0	17.071	61.3526	9.93645	5.20243	3136.69	73.6772	194.919
184	6.75749	416.104		3632.22	2956.69	3541.44	3883.55	7333.29	4224.53	5107.54	4911.97	2773.28	4634.53	3532.89	3546.97	4890.37	5645.56	4088.1	7704.48	6767.04	3455.69	4933.2	4882.74	5568.07	8877.52	5624.7	5884.86	8328.02	6116.07	4984.99	6042.48	4015.45	7411.23	8292.13	5884.68
185	24.1978	809.493		517.609	5126.73	181.211	535.261	666.659	69.3327	216.918	401.916	441.734	724.768	1041.13	6108.35	0	52.4583	39.1697	195.994	10301	8864.67	243.651	2557.07	37.7643	57.9321	101.109	40.6241	291.794	108.821	316.804	699.235	416.663	221.65	0	208.717
186	21.6059	975.589		396.382	345.351	1096.07	193.351	336.017	226.574	252.162	760.386	149.492	102.888	347.595	350.964	11.1975	0	180.489	650.705	1049.5	222.485	248.51	124.093	61.0425	145.482	692.428	56.5007	109.619	324.938	107.319	139.959	562.135	410.639	392.932	565.174
187	20.2289	794.486		4209.55	2874.5	11631.4	11951.5	6745.53	8306.4	629.322	3726.64	13239.5	2294.62	6922.79	17291.4	1467.38	10764.7	3857.38	2827.49	4866.12	6727.51	3970.63	4120.77	5438.26	1877.86	5016.67	7262.33	4559.94	3972.18	15402.9	9490.41	1037.48	3486.32	6841.82	857.194
188	4.60833	499.047		4405.86	5055.29	3601.99	5023.81	4062.03	4610.11	3131.73	4481.88	4094.24	3435.47	4051.62	3513.97	878.671	3108.67	4084.43	3067.55	3426.36	2519.19	3145.14	2431.8	2692.03	1531.78	2686.63	3366.78	778.266	669.372	1188.72	755.81	3007.35	1157.45	2781.05	1694.71
189	12.8913	743.389		4829.97	437.367	1026.71	4066.12	3983.85	1254.11	491.552	3259.52	1919.24	987.02	3203	6487.88	646.638	707.513	380.577	274.842	1732.93	1288.96	3207	2321.62	1507.48	1426.09	2532.99	2218.41	4518.19	3018.51	2500.1	734.135	823.24	1166.39	5127.49	759.976
190	3.73213	933.071		3251.87	1520.13	2170.09	3003.44	4290.46	4051.8	4076.94	4037.24	1917.52	2788.22	2586.12	2074.81	4834.58	3963.11	4356.4	4407.05	3665.79	1241.27	3860.6	3705.6	3696.85	5401.96	5520.23	4016.83	2772.37	3726.73	5040.79	6795.68	3494.69	6347.57	6409.49	3275.09
191	5.39473	133.013		3753.59	3263.21	3459.52	4956	4427.05	2692.53	2874.56	3322.82	3637.45	2943.67	4245.95	2751.64	684.648	716.17	2444.33	2328.35	7659.63	2397.55	6470.18	2983.86	5443.57	7290.7	6181.03	7897.33	2527.38	2201.75	1948.77	1185.95	6509.28	1788.72	3537.5	8169.6
192	6.62659	649.177		3525.9	3516.43	3864.3	4292.19	4113.15	3639.09	3452.8	1662.98	4038.41	4439.01	4031.71	4160.12	2333.34	3262.95	3437.7	2918.38	5299.32	3856.8	5803.21	4530.47	4391.26	5200.53	5391.35	4714.14	5030.17	4315.45	5259.7	5652.8	5004.64	4769.42	5782.28	6619.62
193	7.21562	577.155		3991.09	1814.44	2567.63	5132.35	8541.54	7490.46	2632.36	3267.35	2869.77	1332.29	4830.2	9876.17	19145.8	18412.4	5706.71	2910.08	5563.92	780.93	3227.18	408.542	4783.32	4566.36	8209.61	6110.98	30348.6	44845.6	11267.5	16051.9	6681.59	15749.9	26473.6	3727.11
194	22.8504	773.461		1986.53	1911.28	388.249	473.046	175.317	700.273	262.375	779.58	132.453	198.216	3194.74	3088.55	78.0837	172.559	505.14	282.803	267.948	227.73	2065.13	1504.58	2203.35	189.015	508.208	2025.42	1230.93	523.681	1024.08	597.772	140.163	592.822	319.027	405.065
195	4.41278	422.057		3582.69	2160.82	1778.2	4302.64	5170.71	3704.5	4289.43	3963.51	2848.77	2829.1	3294.19	2323.63	3522.7	3398.8	2642.73	3827.68	5477.8	2881.09	4172.77	4639.15	3836.45	4876.84	5656.32	5001.44	5697.3	6296.61	5022.71	6693.64	3493.03	5145.76	5804.87	3112.1
196	5.37948	325.056		3512.34	2652.15	3062.66	4812.13	4005.1	2699.74	2541.31	3080.09	3346.87	2647.68	4027.05	2622.8	112.439	484.04	2238.18	2010.34	7676.38	3421.64	6370.5	2754.15	5571.89	7152.75	5877.31	7584.37	2497.8	1725.12	1400.42	1032.23	6514.85	1780.09	3608.29	8199.36
197	1.23527	427.83		405.146	289.389	440.317	318.903	467.12	2527.2	314.358	1088.46	171.57	162.002	354.777	145.777	6.08204	253.509	277.088	665.525	2142.48	376.1	376.648	227.369	408.929	1791.27	364.417	1867.22	72.7522	41.6338	47.437	44.2376	284.515	75.4167	53.5934	140.351
198	2.61833	463.047		4102.12	4639.84	3044.52	5488.61	9073.02	4488.36	6777.28	7034.75	4037.65	3558.49	4642.79	3858.13	5665.44	5233.54	4435.69	5518.27	7489.02	5310.55	6606.14	7333.97	7998.89	7169.94	9538.23	7797.45	8992.01	7250.34	9125.03	9988.21	6407.37	10295.8	8156.29	4263.15
199	6.6241	115.003		4338	3377.33	4071.9	4640.49	4513.71	4466.38	3915.66	4338.57	3960.82	3879.24	4464.35	3906.46	2463.68	3569.39	3540.93	3188.07	4040.01	3373.88	4224.1	3176.12	3722.37	3260.66	3922.04	5244.71	3444.51	3316.39	3393.3	2842.95	4273.37	3109.63	4172.3	4026.69
200	8.6047	371.113		3668.62	2945.72	3243.47	3846.15	3387.24	3490.97	3252.84	3572.13	3535.18	3344.24	3751.19	3449.43	3007.5	2723.78	2906.3	2394.52	3335.33	3070.81	4432.62	3387.06	3902.63	3541.04	3908.56	4250.91	3591.46	1238.63	3405.54	2913.33	4005.06	1208.43	3994.7	2749.46
201	15.9519	431.184		5398.14	10540.9	12500.5	14493.5	15556.1	12383.7	12870.5	7360.55	7548.45	12738.6	12359.3	13626.2	2506.17	4554.72	4496.7	5589.5	13121.3	11085.1	11772.8	7594.1	4312.62	4518.47	3471.82	3567.46	3645.84	4386.09	12078.6	7808.39	5299.14	3965.09	12749.6	3963.85
202	24.1513	807.488		1517.21	499.225	2186.23	348.315	394.072	224.323	612.142	6111.29	1642.97	1077.07	7459.93	5664.59	239.17	384.525	259.295	585.866	8372.28	215.6	146.682	3009.97	192.58	6320.13	280.691	3113.03	806.829	181.345	76.0125	390.568	182.237	101.475	156.786	176.176
203	17.9032	819.531		302.721	282.317	215.376	109.989	756.743	2074.51	3843.3	958.266	669.102	61.7508	1707.08	95.2372	0	0	83.3542	99.0482	492.796	6190.14	149.312	40.5091	649.656	387.102	137.292	1297.12	178.061	116.394	46.7628	200.129	209.945	4769.2	11376.2	5023.94
204	5.66158	446.045		2625.94	2014.12	1046.18	2335.23	7359.3	2824.14	9397.25	7122.91	1351.19	1016.5	992.085	3343.13	1108.12	3832.39	3226.39	5965.96	1114.78	885.054	1395.73	7941.55	2888	1364.73	2048.17	3942.15	3337.42	2402.43	4862.02	4291.22	1594.55	5126.02	2143.07	1433.29
205	15.2429	682.3		5418.24	2816.23	5563.48	5224.79	5023.24	20306.8	11926.3	35524.8	16541.6	3773.94	20926.9	31045.5	4932.07	3211.92	82.4861	3168.5	44855.5	2644.31	2086.06	7361.3	143.16	95.8904	3699.56	3120.63	7094.78	8060.35	2005.77	1266.55	3406.42	3880.66	1349.64	5383.13
206	23.4454	944.395		1059	1088.29	1361.36	1640.19	2034.94	7616.22	9706.72	1722.95	341.152	1550.5	9235.24	455.516	1543.8	4099.36	19239.6	1940.89	10731.2	716.787	388.843	332.106	15467.2	12128.2	7039.77	813.177	441.051	816.461	1310	880.485	849.178	283.007	1205.46	4153.24
207	22.6546	761.469		3948.78	243.563	15662.6	15347.5	18630.8	9658.16	17937.7	7915.67	22066.4	18724.8	21664.7	21842.1	14.2419	75.4353	768.133	262.327	7160.17	28622.6	79897.3	16876.9	13699.2	1475.67	18139	114.343	21499.1	23408.4	26098	19876.4	2837.01	1846.6	457.556	73.0196
208	21.4589	791.487		4432.29	1378.51		4076.48	0	57853.3	0	0	40590.9	0	0	0	977.186	4219.64	10606.7	1629.36	50486.3	44406.5	62548.1	35497.5	40291.6	15486.2	10223.2	2336.25	0	7685.17	5359.06	4931.02	12672	6189.76	5322.06	4097.06
209	15.879	709.384		4882.27	3409.62	1584.94	6306.28	4805.53	2713.72	1832.09	4139.74	7620	2048.82	6560.89	6179.81	1670.4	2164.44	2179.6	655.801	3442.18	1506.64	5792.1	5978.93	2658.3	2189.07	6309.12	7649.77	4602.38	3788	5790.62	4609.8	1917.54	3543.52	8338.27	422.648
210	23.012	713.411		4484.73	4446.31	5998.1	5358.31	7917.35	6721.03	5753.34	7688.56	2857.26	8714.07	3204.69	5982.46	12313.1	3773.4	5256.45	7080.36	5312.13	4944.62	6773.4	4624.05	2538.36	10222.2	4758.98	1901.27	3167.08	3433.47	6370.23	5660.96	2218.81	3649.48	7095.32	1903.02
211	6.99558	464.09		2504.92	1308.82	2026.33	3511.62	3763.89	2670.65	1913.1	3418.05	1881.98	2478.13	2961.87	1699.25	1682.54	1521.78	1672.84	2304.13	1806.07	1646.88	986.124	1376.53	744.183	1075.73	1252.35	1362.13	1668.04	1943.76	1154.62	712.704	1850.22	1012.43	2151.12	1601.89
212	20.692	1121.68		2916.26	2640.58	79.2748	13.8208	20.5137	82.7269	297.624	60.6922	59.5599	105.319	14.4121	139.978	81.3377	0	6.51608	180.213	137.169	94.7789	457.927	79.9108	512.302	173.635	445.092	629.524	49.1286	522.651	98.161	57.8499	27.3244	1482.36	375.524	294.776
213	15.3527	699.365		4786.53	3152.07	2975.42	5827.86	3967.45	2333.33	2994.31	6499.33	3303.77	8403.17	8228.64	8440.07	4098.48	4739.27	3895.25	5251.21	1728.79	1164.32	6739.56	5057.49	9352.67	4119.57	9023.17	6050.81	1943.29	2180.83	6703.81	5929.1	5457.49	6387.36	5607.27	9064.13
214	22.2411	939.534		2485.58	849.392	820.471	1488.21	1358.82	591.204	1370.88	1151.02	720.812	719.638	2645.27	1289	198.542	1954.61	335.573	320.551	1545.93	1159.54	925.453	1273.59	745.995	341.759	127.309	1094.72	602.26	1713.6	743.068	1828.72	108.153	278.818	344.214	302.098
215	3.90724	560.09		2501.14	2592.81	2205.18	3217.58	2745.59	2266.48	3066.27	3416.73	2082.54	2753.9	3138.67	2689.7	1815.52	1764.34	2340.54	3482	1937.97	2610.4	2437.83	3273	1874.42	2214.99	1470.92	2464.97	2928.71	2374.64	2730.74	2500.45	1769.23	1972.72	2233.11	2632.32
216	6.64347	179.07		3625.02	2993.31	3569.83	3946.24	3728.71	3727.41	3376.94	3883.73	3241.88	3259.31	3864.9	3232.42	2580.88	2909.24	3050.1	2962.26	3565.43	3116.72	3609.76	2910.57	2929.77	2771.17	3342.92	3997.44	2979.02	2938.19	2879.53	2584.58	3825.19	2863.62	3401.15	3598.36
217	21.4725	508.281		2220.53	7228.05	6480.61	6237.14	9125.9	6067.33	6076.69	3532.34	2923.75	6218.26	5274.81	5400.98	1540.39	5401.51	3141.83	9747.84	7494.47	6359.21	6431.91	4653.61	4116.54	3221.12	2074.42	2326.99	5942.49	7596.6	6639.33	3555.17	4496.09	2177.46	3701.32	3465.93
218	8.12153	577.154		2860.41	547.198	2779.09	3405.37	4574.08	5190.16	1228.13	1865.27	2053.31	1229.42	2579.83	4351.01	5654.76	8962.67	3237.53	236.433	4976.19	536.614	3482.5	580.93	437.088	369.357	3887.79	1980.69	16093.5	20406.2	4002.88	1495.2	3428.26	3210.51	14653.3	2586.75
219	1.27921	389.864		2283.62	1631.02	2286.49	1556.38	2176.11	1710.44	414.538	947.976	1317.79	794.666	1253.38	560.23	37.4177	139.217	475.382	466.751	2113.59	2110.54	1014.55	430.405	1581.8	995.788	1155.27	974.353	12.9667	19.2806	19.3175	13.6152	138.567	31.231	55.4929	43.1441
220	21.8967	755.449		3610.09	313.326	170.076	3471.55	407.057	3632.84	37586.1	3535.28	379.365	462.399	19427.8	110903	32.644	130.577	472.033	4876.39	544.882	12454	425.732	38647.9	316.298	256.005	183.943	441.049	982.574	15195.6	284.618	309.141	282.209	197.976	7128.12	356.28
221	21.4022	779.491		1989.03	1858.93	552.617	2695.45	1795.96	1321.92	1512.11	636.398	2703.65	592.094	1964.3	3136.23	20.8678	257.624	657.813	784.428	6131.63	2818.02	1037.84	3307.9	757.954	1576.82	662.504	1937.73	2636.92	2247.85	4770.45	1513.01	1353.06	1234.31	2545.92	314.256
222	22.4066	741.464		821.925	192.82	1233.86	109.989	87.2067	197.905	863.058	172.268	104.558	2355.44	320.019	1793.87	32.3473	113.468	104.481	120.234	1296.19	893.124	267.778	90.1237	98.9995	342.818	89.4254	1176.15	203.842	1228.33	169.797	92.8885	169.042	139.854	1390.67	106.539
223	22.3488	851.505		3336.47	2577.66	2117.91	1382.52	1027.89	4784.01	5561.29	13047.5	1327.84	820.439	1490.21	4424.89	452.537	886.096	860.627	9140.87	6222.89	5642.7	9350.77	10911.4	800.299	1873.01	4130.23	1769.96	2949.08	254.546	9469.98	473.048	377.908	2066.11	2067.9	615.86
224	23.9421	277.216		3166.98	3261.4	4257.32	3375.27	3193.25	2392.68	3554.81	3263.44	2105.54	2970.85	2424.76	3761.47	3581.54	3638.08	2756.09	5014.6	2586.63	1154.76	2194.72	4286.22	2880.45	3516.24	3155.08	3272.91	2982.02	1167.87	4191.69	4918.62	3616.37	5015.54	2197.72	3766.06
225	1.23012	372.873		1757.56	508.735	376.078	1388.33	1563.65	266.743	164.07	772.232	1278.79	124.517	171.932	400.916	64.9746	93.1091	338.549	133.739	457.194	331.099	713.403	141.278	530.548	713.948	302.193	450.816	69.2219	68.5809	55.6668	17.4772	1390.9	63.9677	106.13	202.903
226	21.4443	635.356		5530.83	3040.51	958.752	5302.86	5047.16	3505.74	2540.86	3413.98	1038.25	2716.28	5108.09	3534.17	594.283	753.276	2235.94	3266.89	4732.99	548.879	3428.31	2566.96	2734.14	5661.24	3931.7	4955.92	3879.26	5974.62	5296.51	5144.09	2729.75	2378.65	5138.92	3619.17
227	14.564	694.336		2307.88	1396.49	2830.54	186.506	812.367	5039.1	1811.96	1680.81	495.511	926.039	482.679	1331.98	401.457	1489.53	1674.85	1884.91	519.519	2443.87	3546.99	1232.12	785.222	201.201	605.937	1341.42	2220.26	1489.22	2190.28	2371.29	2977.13	692.636	393.543	2493.69
228	4.87659	307.084		2225.9	785.36	550.58	119.226	1793.3	4232.57	1119.13	1542.03	207.604	238.393	475.614	956.759	424.797	3494.35	1585.7	844.141	593.841	159.886	485.902	538.514	1586.88	589.722	1121.39	863.413	816.814	957.266	204.047	267.394	2022.91	937.704	1763.32	720.27
229	22.4966	851.508		3168.46	2577.66	2117.91	6063.8	1027.89	13320.6	2030.86	1116.44	1621.13	370.083	1490.21	3106.22	452.537	886.096	860.627	523.385	6222.89	5642.7	1525.93	3599.66	800.299	1873.01	191.083	1769.96	607.026	8888.58	30080.2	32253.2	200.096	538.271	3708.18	615.86
230	10.6677	327.217		2517.74	1630.08	2125.78	156.532	316.131	2540.42	596.123	769.333	174.818	158.626	232.942	1658.14	187.078	1987.34	1401.36	532.676	375.175	1495.44	2295.82	2252.3	1735.67	211.731	643.375	1549.58	593.931	1131.85	2366.73	2894.25	2649.45	3519.01	474.452	1442.39
231	17.76	682.301		3658.4	2374.99	7393.57	532.362	1090.94	1820.96	891.852	3024.54	4893.19	3014.99	5483.78	3189.87	8345.49	88591.7	7731.24	58657.3	4832.14	4377.45	1767.48	239.761	9840.24	34369.9	50184.9	11550.3	1142.56	2299.66	899.722	459.95	32757.2	22208.6	20618	42911.2
232	16.3122	921.449		2625.94	2189.9	865.192	3090.53	1537.68	1438.83	1219.96	1431.21	3435.77	1473.95	4218.29	3086.67	2706.11	2256.88	1251.33	721.952	1395.03	824.556	1851.42	1885.76	4682.85	1066.9	2626.29	7225.88	1213.33	696.129	895.09	1210.21	2884.02	3206.43	1304.11	1586.49
233	21.6719	837.485		3094.59	1497.24	1595.7	3625.38	257.957	1617.93	5821.3	6667.02	3392.66	7141.87	1784.41	5992.8	1800.78	1742.71	1637.78	447.391	934.857	955.813	2452.15	857.913	6938.03	1254.4	261.15	3980.53	762.371	1223.75	3020.14	260.124	3945.34	1240.73	1825.44	1792.59
234	9.26674	519.316		5071.19	2255.38	2400.02	2842.02	2828.67	3064.78	1676.96	2179.07	2965.93	513.538	3744.78	1091.37	2018.13	3078.2	1954.51	747.367	4971.3	2762.08	3896.53	3021.93	639.623	1120.73	2465.85	4853.72	2644.34	3968.44	3342.35	3759.93	2886.95	1466.98	3390.01	1223.12
235	2.24331	464.068		1979.83	2052.67	1419.29	2798.68	3319.03	1423.24	4082.19	2850.89	1965.54	2275.05	1858.29	1827.65	2038.42	2357.54	2292.57	4418.45	1818.96	1436.43	1817.41	3185.88	2363.26	1393.12	2374.31	2769.34	3984.18	2856.18	4265.93	5467.43	2382.33	4457.72	2737.25	1840.59
236	18.276	476.278		1983.19	2259.72	1362.06	1600.67	2566.36	1414.73	2872.14	3181.74	1483.19	1825.76	1618.39	2259.92	369.814	586.448	1235.68	920.382	989.933	2628.1	2163.14	1816.1	1834.81	1636.74	715.025	994.46	2826	2223.81	3349.8	1989.21	1146.58	1363.83	1419.14	1096.96
237	11.0869	833.346		2486.97	254.036	626.803	461.208	460.658	2545.1	515.167	485.452	618.516	1206.8	320.669	882.821	1810.99	2123.81	417.614	331.614	201.594	112.463	144.196	175.828	241.362	275.544	126.43	301.243	320.806	286.518	68.0234	58.1558	711.57	152.296	443.744	565.438
238	20.4186	951.567		2222.32	4440.73	1604.87	525.776	5262.59	3460.47	7225.14	1054.54	2002.87	3675.06	593.098	746.432	0	871.439	897.886	261.464	1346.07	4190.91	2555.61	11823.4	2365.34	2051.7	700.325	4188.97	1548.67	209.022	2666.49	3010.37	971.096	1469.09	2787.58	2139.9
239	19.0671	527.286		2129.66	1076.9	991.937	1533.73	1347.79	1934.06	2221.5	2780.48	2702.1	4806.62	4562.25	2783.96	1596.48	2828.71	2648.79	1260.96	945.664	875.74	1232.92	2637.13	5950.54	884.619	3560.91	4838.19	601.717	1469.04	1590.52	900.409	3485.72	1104.5	944.766	2696.31
240	21.5327	755.449		3357.54	90.0915	49.2422	1528.13	631.268	582.152	3913.18	5037.74	7651.64	409.711	9439.16	4005.3	24.3584	81.4119	535.262	29616	2691.14	1357.18	39.064	2562.88	251.236	402.319	223.68	688.845	601.827	583.454	331.361	400.425	155.832	498.848	49731.5	576.252
241	21.9557	1045.59		1021.64	1530.01	468.001	575.472	1606.18	2565.09	220.114	325.169	870.665	835.982	2574.28	1276.01	607.051	1502.96	255.34	824.062	2718.81	1372.6	4002.84	1337.91	1172.36	1564.91	1789.7	2039.04	2296.9	2231.09	3656.57	1021.94	876.074	1072.11	2785.56	1126.34
242	8.63003	353.102		2715.78	2293.58	2740.7	2924	2865.63	2821.89	2890.82	3206.07	2743.94	1056.59	2799.73	2822.68	2189.08	2049.89	2352.4	2006.33	3534.04	2634.39	3750.9	2958.9	3146.16	2890.86	3175.31	3409.34	2914.78	2771.81	2934.2	2712.18	2903.73	2577.81	3082.56	2254.63
243	15.5329	695.366		239.709	1170.94	59.974	1136.24	440.513	120.932	150.775	1281.51	1933.94	1090.9	1802.16	522.23	886.117	190.704	1144.68	4052.24	161.658	41.3829	1530.74	1642.57	2055.84	1335.39	313.41	2049.13	3534.63	5342.54	1791.43	1633.53	5589.9	2750.91	7928.83	6393.57
244	4.86311	453.101		2626.4	1182.38	2703.61	2223.91	4216.01	3838.68	2331.93	2578.55	1630.08	858.065	2228.04	5156.36	7072.34	7171.33	2809.08	2072.53	2621.42	459.754	1694.56	1473.16	1134.82	1484.09	2498.01	2356.77	7307.23	8243.39	1700.43	5597.42	2119.73	5110.75	6875.58	2010.33
245	12.6485	527.286		1239.25	1200.87	1422.94	615.294	1190.82	2100.4	2029.04	2076.98	1362.34	1548.29	1886.34	3653.72	1607.39	4728.62	3778	2509.87	773.696	2058.7	1737.87	1986.04	5671.08	539.956	2818.46	3997.47	1374.99	950.167	1595.64	2277.34	3278.31	1816.64	1093.64	2679.01
246	4.73161	205.049		2406.65	206.762	2175.85	1703.28	3834.93	3365.97	903.627	1995.62	1210.25	356.592	1689.92	4479.39	6973.3	7502.34	2657.94	1520.19	2337.49	417.374	1482.66	736.379	294.333	463.463	2318.02	2234.87	7709.84	9051	3937.17	6658.95	1916.23	6065.39	7230.78	1925.36
247	8.2861	606.12		2127.56	1820.82	2818.24	47.1043	788.685	3488.95	1750.06	1834.03	486.927	1072.78	545.616	3294.13	234.923	3225.35	4050.43	212.364	115.385	69.5678	1198.25	717.26	1930.53	201.449	464.177	1588.6	876.841	286.331	600.977	1413.64	1019.45	2713.95	531.101	323.377
248	6.52269	506.137		2137.95	1573.74	1657.79	950.784	2001	1921.19	2185.81	2107.9	1861.04	1848.71	1897.16	1940.56	940.743	558.15	1542.37	1699.71	2677.11	2026.3	2820.79	2465.33	3034.92	2016.15	2573.93	2840.11	1923.64	1841.59	2296.62	2333.96	2112.92	2046.97	2053.84	2541.23
249	22.4764	1011.56		305.719	1246.16	858.854	2269.33	3350.67	1790.14	1839.89	603.829	2955.89	1055.95	2074.68	1586.28	1017.52	995.86	1025.65	293.426	1479.59	1419.87	4078.75	1399.91	699.62	2124.6	446.337	401.721	1798.03	1458.66	1068.68	3479.9	843.541	1303.4	2374.63	916.151
250	23.3813	732.412		5126.39	141.846	189.992	1679.01	46.9401	8035.5	6449.12	1879.03	2401.38	828.774	4613	755.495	265.348	772.292	3414.88	1074.09	4985.42	6873.67	4731.93	2408.48	2891.62	4741.31	8141.75	882.156	134.71	5077.35	4313.7	2401.66	2084.41	885.877	705.451	1035.27
251	6.5953	733.07		3144.2	3407.43	1271.86	2100.98	1947.39	262.477	3220.53	1718.73	3433.94	3487.57	3215.06	2475.4	4542.27	4543.59	4243.15	3805.29	3188.44	979.18	690.591	3056.52	3475.38	3280.14	3279.61	3521.7	3468.86	3096.3	1480.77	1351.82	3285.45	2771.89	2750.89	3065.96
252	14.9148	753.4		1091.36	496.776	749.025	1556.13	968.526	492.376	396.687	979.002	7310.74	982.322	5801.39	6517.46	2807.61	641.228	1181.2	4799.5	808.349	113.302	994.281	1764.3	15182.3	4908.63	2264.8	5964.61	779.039	272.8	1086.58	1535.12	3592.67	1637.54	1016.07	4070.8
253	20.8179	713.413		2203.24	1217.81	361.093	2323.64	840.478	1212.67	1949.97	1965.06	2267.27	509.845	2797.21	478.298	3297.96	851.342	1420.39	2388.93	1533.64	1202.92	1349.06	722.275	433.237	1775.15	631.518	1120.31	2081.07	451.782	660.797	1371.63	778.659	258.903	2943.32	721.629
254	22.7583	511.327		1794.04	1015.57	359.889	124.773	207.575	818.819	104.409	842.03	761.709	152.049	1112.97	129.036	21.812	202.867	544.08	575.94	21.2996	166.156	12.1338	649.026	828.885	6.43051	31.4969	343.732	242.236	36.1387	812.098	370.759	497.883	320.729	20.2015	141.766
255	17.6874	855.478		1725.86	174.961	957.243	2058.5	239.141	1613.89	635.419	544.068	1920.82	987.285	1484.94	1960.23	70.0016	194.002	268.813	133.375	917.511	189.358	146.601	328.322	514.637	179.57	333.997	1888.66	495.811	2400.88	676.48	2053.33	219.745	601.027	1493.5	142.704
256	1.82362	278.94		1854.7	1323.55	1185.85	863.155	1764.82	771.471	602.198	1113.73	1873.28	1285.3	1808.84	1386.27	960.377	516.084	636.398	461.501	1589.34	1574.04	832.596	528.769	643.702	849.441	1264.75	649.9	461.389	418.692	342.34	131.157	1592.99	323.312	564.673	1415.35
257	3.29645	505.02		2585.47	1427.55	2145.48	2509.03	2826	2757.79	2241.49	2579.62	1281.16	1487.19	1242.35	1503.31	1709.98	1301.19	1796.19	1734.13	2516.63	1599.07	1451.03	1135.2	838.25	1704.53	1677.35	1896.51	2000.83	1937.36	614.921	807.418	1609.13	1326.4	1932.37	1539.99
258	20.3586	985.578		1345.43	387.495	412.29	2358.3	2974.61	207.823	2782.08	260.18	2560.94	798.092	1922.25	632.158	377.364	153.149	152.412	168.967	628.06	410.971	1440.09	884.051	1073.41	252.692	1775.92	599.243	2297.24	3824.31	1281.92	2230.18	144.798	1676.82	248.529	886.833
259	12.4831	691.354		1345.86	5842.01	900.666	1702.62	3041.62	5609.35	654.646	3893.28	1214.88	344.747	1016.07	6628.09	1182.58	862.392	654.866	527.522	2587.62	6761.79	9036.73	6632.83	1081.15	286.623	847.701	1255.61	12228.6	9474.13	7750.35	16901.1	1036.7	1925.47	3361.38	516.861
260	17.1953	393.227		2290.51	399.839	3637.21	710.87	6839.54	9372.37	266.529	1221.63	1502.31	216.023	364.043	1765.64	115.868	2238.28	567.265	110.885	248.494	5308.56	1453.54	407.56	46.1841	81.8517	3228.24	978.492	3708.45	1271.12	54.5558	227.603	1287.37	134.736	661.716	627.224
261	21.8397	822.502			252.245	62.4278	221.81	315.78	365.9	0	200.764	261.601	1076.31	2148.72	266.292	242.436	539.089	939.197	1280.54	792.941	0	266.905	765.56	839.805	1136.71	187.577	1387.8	73.4073	0	275.846	0	1535.85	63.968	1554.14	0
262	9.24225	223.096		850.417	489.978	632.218	608.235	764.428	1442.69	97.8637	785.13	1425.1	120.555	703.094	424.108	487.019	534.014	768.989	250.679	677.545	432.479	1510.16	407.388	2671.7	564.628	468.105	1585.11	326.167	306.656	861.653	1476.34	1081.92	1802.16	1392.89	771.481
263	7.4657	500.156		2244.17	388.847	2211.83	2071.89	2467.15	3164.37	2759.17	2526.46	1573.35	1166.22	1528.32	2298.35	3000.56	1368.08	1627.42	2867.43	929.806	256.876	889.33	1662.18	918.925	1396.1	2094.45	1114.68	2870.74	885.209	744.918	1038.71	982.388	831.297	1105.23	2066.11
264	20.7278	592.264		4001.87	3973.82	3964.88	842.895	277.491	2195.86	51.0859	2149.82	277.716	837.828	130.722	827.47	2175.91	578.405	1019.6	180.454	926.088	829.045	829.27	241.91	113.792	271.549	192.148	351.963	3438.38	318.285	949.893	3061.17	177.731	168.287	100.554	162.951
265	3.72367	469.036		2777.6	3047.89	2635.01	2235.54	3037.18	2892.9	3377.97	2846.5	2696.64	3548.89	2652.63	2584.13	525.044	3372.98	3269.72	2318.95	3011.44	884.706	1410.97	2962.67	4215.74	3951.72	3546.39	2884.25	2414.57	3279.21	3111.36	3029.74	3526.2	3437.87	3788.07	3240.05
266	6.53791	208.036		2077.01	1759.75	822.439	2147.01	2291	2105.55	2013.75	2045.58	2025.71	1978.79	2082.13	2012.48	1461.86	1698.06	1712.04	1612.51	2154.95	1671.61	2087.47	1734.12	1813.92	1627.98	1820.38	2329.75	1802.45	1857.43	1819.44	1651.54	1970.99	1664.57	1940.29	2013.25
267	19.39	840.494		2198.94	1038.62	1467.38	592.299	2450.27	1786.14	1472.28	886.812	1625.29	2578.75	2843.28	1342.04	501.521	315.605	636.627	404.251	4509.98	266.957	1265.81	1146.06	558.945	1029.61	1102.18	1522.23	1167.46	523.231	1103.83	903.509	864.872	779.78	3567.69	580.042
268	1.99865	565.046		4823.1	7275.15	1279.94	5741.62	9792.02	5972.32	7164.13	8098.83	493.294	1114.97	710.668	7979.96	11008.5	8974.93	9414.97	10065.3	5164.47	7741.46	6974.76	7028.68	5709	7508.14	10289.9	8047.38	6289.17	3948.2	6341.54	1258.48	7172.98	9798.68	7352.29	4909.07
269	18.2554	755.433		1874.96	1919.81	1586.8	216.433	91.4458	74.7007	681.392	3078.12	207.409	754.209	5786.4	11169.3	212.603	57.9448	539.789	103.218	404.548	594.505	630.173	2040.27	8329.86	38.2644	2849.6	535.871	304.093	1172.31	658.969	2163.64	4358.82	4255.64	499.283	1287.25
270	22.2378	759.476		1870.06	4480.47	1842.56	2465.34	2695.83	6661.39	2588.91	1495.84	325.93	5516.49	694.747	215.918	116.824	71.3925	800.74	115.21	1220.78	6643.7	4840.77	3510.14	126.807	237.742	3019.99	2216.77	4462.95	7757.13	1308.16	3143.48	99.0607	78.5922	391.376	115.187
271	22.1498	755.449		1575.02	189.347	352.514	2111.35	292.647	2335.47	5512.05	42099.2	135.466	174.412	79197.3	63267.9	27.9302	109.246	162.388	2324.73	460.415	301.03	345.037	262.243	66.4525	325.649	222.672	280.63	264.689	7460.83	284.618	467.626	282.209	383.276	1704.31	356.28
272	1.22516	366.84		220.328	311.835	248.409	315.285	221.491	391.765	460.29	1569.56	239.429	106.476	177.086	268.224	25.7449	175.487	246.707	1428.2	1149.56	230.028	1396.14	378.686	253.401	279.452	1337.76	455.533	126.631	145.107	146.202	140.615	276.93	111.179	123.83	111.487
273	17.8455	293.211		3144.65	3102.7	1028.07	2216.45	1634.96	2766.81	2395.35	2514.28	2455.56	2264.75	2382.12	3316.89	568.71	2417.96	2187.34	2092.86	2171.28	1663.85	3039.65	4168.81	2584.53	545.56	2209.06	2284.55	2608.43	3219.41	4142.08	5355.52	2888.93	4444.38	288.487	3074.75
274	1.21752	347.939		1224.46	420.508	1117.38	1237.48	316.456	1112.94	288.093	308.626	1355.99	1375.93	328.662	1234.46	202.196	239.168	1303.43	272.602	1312.31	247.504	258.787	285.178	316.466	262.297	1183.19	337.378	383.987	1087.32	129.454	194.5	893.027	690.894	1385.65	352.106
275	17.597	533.297		1543.06	1962.77	1360.28	379.512	782.371	2254.6	3172.34	2411.36	628.088	1354.01	689.809	2092.19	305.938	2060.62	906.081	1131.27	694.909	984.114	1315.97	926.487	104.098	46.0559	442.618	664.034	1196.54	1625.61	2426.77	2097.74	585.804	268.106	308.996	660.528
276	18.5019	277.216		2362.3	2470.2	3251.51	1091.29	2151.76	3371.6	2916.01	2894.75	1262.18	2268.83	1131.34	2217.02	1831.51	2018.09	2299.91	2679.47	1516.4	1806.22	2950.75	1954.86	1408.65	1589	1571.38	936.86	2943.56	2165.66	3180.94	3298.82	2239.58	579.823	624.821	2158.2
277	20.6839	716.42		1829.17	756.711	214	4168.63	2552.73	133.808	835.067	2437.99	2210.5	1303	223.454	1558.67	570.02	66.6595	9.02622	563.377	2729.44	1149.19	1019.15	628.711	63.777	764.433	411.576	35.4331	1210.52	2254.63	1181.16	603.821	112.223	202.556	439.799	455.852
278	10.3304	580.261		1171.52	306.11	439.927	159.51	229.876	705.096	270.786	411.686	311.69	187.38	266.364	740.832	46.0507	482.751	606.777	231.954	277.755	238.681	1116.28	479.694	442.716	136.375	415.527	718.329	893.88	431.443	1125.81	1696.22	808.164	1190.38	466.717	442.212
279	3.81252	388.073		1449.79	992.449	1390.84	1823.47	2616.12	1656.86	2125.43	2040.35	773.695	1601.09	1461.93	1197.14	1804.67	1709.6	1284.3	2850.82	2444.12	932.368	1995.32	1921.79	1556.71	2364.58	2127.32	1902.42	2454.3	2360.13	2851.44	3605.28	1248.67	2779.98	2439.37	1622.05
280	1.22427	229.919		362.702	467.848	585.603	324.295	1458.23	1381.57	404.947	476.418	397.561	241.784	493.122	299.18	233.289	482.813	398.071	1029.71	1483.32	316.089	582.547	246.014	333.048	1347.41	1253.41	1148.71	203.81	191.511	141.121	85.1378	409.632	140.615	225.979	265.947
281	4.60591	545.051		1565.12	1682.61	1507	1653.24	1427.04	1751.68	1189.32	718.383	1375.04	1211.08	1737.96	1356.11	906.435	1455.83	1251.77	709.855	1297.76	311.761	558.944	415.823	524.855	377.388	579.872	1173.97	1145.98	888.41	476.444	872.967	910.95	594.762	1061.77	608.85
282	19.0848	984.57		1302.01	501.514	549.29	3524.34	2487.32	1037.08	1922.61	1200.59	331.912	641.62	990.14	946.365	217.466	374.695	192.793	238.026	829.49	390.004	614.336	551.212	1136.65	380.182	767.151	367.275	1575.42	787.649	2909.7	325.369	387.792	128.969	1402.18	403.205
283	17.7407	555.284		2181.06	1459.69	363.259	355.698	183.743	2564.42	1291.48	2342.27	636.587	191.312	285.607	1508.94	168.645	198.75	445.464	174.051	491.046	448.443	2438.24	2431.3	395.687	107.815	498.559	2092.48	1399.98	386.09	1802.09	3186.17	2638.64	2831.62	352.081	1218.16
284	17.0524	291.195		1851.68	400.681	859.804	354.137	1506.14	2471.29	2060.26	1501.42	352.644	898.357	582.849	2082.08	137.218	2832.82	509.339	1403.36	405.571	402.477	1814.08	811.683	1942.06	200.952	1780.88	1391.13	785.618	446.747	1467.41	1504.27	3177.27	4025.37	254.026	2639.33
285	16.8802	474.262		1195.25	1850.14	1985.61	1222.14	1800.69	1344.34	1470.65	1968.03	931.779	961.211	1312.96	1207.47	131.555	1230.47	706.675	1318.96	1263.25	1669.49	1929.53	1635.52	528.262	616.425	1279.35	1763.46	1514.97	1585.67	2658.21	2807.37	1134.89	2006.24	961.596	1337.25
286	21.0244	835.518		1347.98	4875.21	2659.7	841.965	7310.78	3165.8	2129.06	1680.78	1187.41	848.576	3454.3	500.014	2475.77	0	13395.7	2968.57	270.7	33007.1	1479.89	16658	412.699	1119.41	1869.51	1971.62	2648.84	16196.5	308.002	3695.5	30539.3	334.298	20371.6	25821
287	3.75164	451.053		1656.17	802.407	675.004	1649.95	2037.45	1830.81	1167.48	1860.03	1350.9	2141.22	1489.35	962.558	1805.1	1890.25	2167.15	1648.53	1830.39	736.419	1902.22	2029.17	2646.38	1592.33	2339.73	1900.24	1789.75	3101.2	2788.48	2636.44	2001.9	1900.56	2189.89	2274.2
288	22.2209	367.262		3015.28	235.807	9118.84	8944.6	261.08	8248.42	10269.3	9756.19	9146.5	364.881	7634.55	8968.14	4171.47	85.3983	3622.43	1398.92	12456.6	11023.5	5688.93	7480.11	2762.77	446.657	6027.93	1547.31	4323.49	8257.97	14006.1	6880.92	8228.52	881.994	4802.9	4803.91
289	17.5429	613.359		1349.18	509.237	349.638	308.894	415.99	324.616	51.4229	861.017	136.9	30.3506	424.733	69.1801	28.407	38.1022	42.604	92.8054	39.8838	55.1996	120.412	424.945	50.796	35.8625	6.8128	78.7416	425.988	12.4125	239.938	41.9097	139.92	8.77908	23.0137	127.197
290	16.307	595.289		1852.96	1248.41	582.855	59.4057	735.078	2107.04	1737.32	2087.23	322.168	233.064	587.211	1795.2	116.82	573.968	131.055	3508.34	280.446	561.763	2041	2374.57	77.9045	64.7587	798.317	2471.46	823.298	272.376	2815	3277.76	206.278	4421.16	51.4813	255.417
291	19.8204	851.508		1606.72	1179.99	357.844	488.546	264.519	128.091	546.925	88.743	1269.53	744.516	1354.72	744.295	22.1192	385.235	460.779	244.912	1773.89	680.487	1338.08	1006.25	587.729	3091.76	910.288	354.47	61.1024	177.562	1926.22	679.332	410.882	87.43	1024.97	649.59
292	18.0119	724.386		1171.12	727.803	1085.21	53.7065	382.477	918.681	791.653	893.747	276.393	206.077	87.7213	773.867	116.551	950.373	649.265	880.49	50.4031	542.324	695.56	503.098	309.118	19.238	71.6767	446.493	342.585	570.205	848.479	1073.74	561.933	299.223	24.2693	582.24
293	23.3169	837.491		1996.51	98.4316	159.649	2565.27	281.833	465.504	138.033	220.108	287.692	454.269	157.155	206.652	42.1053	123.589	63.7243	55.2279	397.122	409.26	227.832	683.086	308.299	266.992	144.482	134.092	90.0133	148.521	2087.94	1656.96	215.538	295.275	373.726	94.9005
294	24.6572	658.407		1899.49	1145.39	137.586	2003.46	326.901	590.918	867.69	305.961	1449.69	356.241	782.131	660.085	237.482	212.18	155.58	123.078	933.82	503.435	257.851	342.272	174.334	32.7199	58.4196	144.1	205.03	237.492	44.1597	27.0372	160.026	44.8354	371.79	61.0418
295	16.9705	502.293		1181.21	1637.32	864.954	751.746	1385.21	1280.16	758.631	1011.23	641.721	628.827	80.9723	688.72	161.636	537.68	575.385	569.121	910.876	1143.15	927.534	1579.43	252.694	658.615	396.346	807.946	840.488	2047.37	1385.02	1699.01	1045.29	701.152	66.8722	1184.41
296	8.61983	341.102		1400.91	444.593	1453.52	883.361	713.875	1325.88	736.167	1507.43	483.022	596.518	208.288	1462.12	1175.26	1117.44	409.07	467.324	1868.86	718.594	1958.98	917.417	603.856	1400.55	1701.87	397.194	1632.79	811.112	776.958	867.002	1694.42	1450.4	1600.72	1128.83
297	4.67413	247.06		2111.44	115.92	1788.2	274.755	2910.88	3052.78	493.081	1855.34	348.337	155.195	564.7	3001.72	5262.43	4893.02	1721	392.334	1254.02	308.332	1150.49	382.599	199.839	340.102	1628.39	1580.34	5531.7	6872.59	3033.33	5329.35	1117.3	4984.22	5212.72	564.103
298	7.67429	759.25		1666.97	197.748	1236.73	784.503	569.647	1381.91	592.662	1298.33	760.359	1797.96	703.863	955.94	1785.6	465.373	801.554	617.081	1752.02	766.919	1748.02	340.221	366.157	438.984	735.717	769.044	708.586	1371.91	189.421	504.156	684.282	513.931	574.464	627.74
299	19.156	295.227		1218.09	1530.43	100.105	1047.42	479.874	1232.16	510.635	1014.05	656.177	331.269	1071.03	153.007	249.495	569.792	561.848	270.305	634.028	621.013	452.827	1817.75	262.733	324.195	175.172	146.937	1124.92	1427.44	1664.41	2106.43	574.447	1966.91	934.695	592.615
300	5.20295	352.101		1234.3	386.481	1175.56	1503.75	1564.72	1678.3	1360.78	1440.79	386.565	1252.31	595.094	1305.86	1689.08	1841.81	685.644	1120.4	1372.71	293.815	687.075	1238.57	1535.17	1254.88	1341.24	1415.68	1799.84	1727.54	1718.83	1648.58	776.37	667.355	685.735	370.494
301	20.4553	759.472		1897.49	58.5246	882.028	192.848	45.8336	75.4454	260.675	241.42	202.564	481.488	1561.03	167.668	177.734	3333.92	556.453	368.451	261.544	147.496	201.466	152.177	2008.51	3221.2	3324.38	3991.94	87.0265	166.75	216.794	104.514	1081.47	2364.37	381.1	3396.91
302	15.7498	577.269		1905.2	712.601	1452.61	102.643	841.279	1533.79	1316.83	901.572	434.745	154.359	115.439	1094.61	123.965	515.463	401.736	1747.87	403.623	1719.92	1914.47	797.951	58.6335	141.695	213.71	646.956	1520.5	711.334	2502.29	2809.01	536.649	565.483	96.2966	1924.95
303	22.0537	773.462		1242.06	273.109	109.47	620.666	2446.75	1282.77	208.074	666.881	147.553	140.998	2309.43	151.016	49.158	48.789	228.814	173.454	1365.87	838.645	321.698	1763.56	173.774	484.699	294.902	559.077	3011.32	2370.04	3018.76	529.589	118.537	271.875	2489.45	130.698
304	13.4834	627.335		1933.02	677.061	176.926	429.628	772.708	267.443	143.474	600.879	2127.77	1312.18	1126.54	1396.05	494.342	454.462	703.407	343.921	105.56	10.1044	93.9986	284.666	566.499	86.1516	48.3501	36.6065	320.749	167.879	279.116	190.175	13.3638	113.674	204.214	34.6901
305	22.1178	699.417		3492.53	370.354	3779.45	1187.28	1137.58	766.231	354.174	1904.06	3472.73	2547.53	360.742	431.371	762.193	776.664	313.563	435.078	712.595	3945.03	218.91	111.376	413.976	1053.94	934.23	624.365	373.33	699.951	3635.47	337.781	111.559	1222.44	3500.6	479.7
306	20.6923	591.261		1590.89	1286.77	12330.6	5438.76	829.947	3933.35	11163	8915.34	2938.55	216.385	4984.44	2754.29	0.817461	1217.14	2394.36	3148.58	3317.84	83.7333	857.509	3275.95	439.228	1108.76	844.347	514.36	192.227	3239.34	4295.82	103.746	120.782	2009.55	796.876	1036.69
307	6.90518	379.034		1623.43	1647.36	1538.5	1217.93	1632.18	1685.3	1469.09	1176.73	1256.54	1549.61	1682.51	1437.17	2251.17	1701.21	391.667	2127.05	1603.96	1775.45	1473.29	1230.69	1988.2	1975.69	1677.18	1724.12	1253.27	1460.74	121.182	224.924	2323.21	398.09	1398.58	2015.41
308	11.4483	329.232		1097.04	334.744	625.901	86.4281	250.497	443.958	441.359	373.894	39.1294	51.3784	216.802	327.709	153.747	673.196	463.834	250.767	225.433	399.741	260.415	496.702	337.007	81.4947	219.96	496.709	459.843	273.754	1191.71	491.795	480.742	1398.14	330.596	229.376
309	6.88496	361.053		1045.37	1148.21	1206.96	750.113	666.874	693.131	709.678	1247.16	983.646	1005.41	904.057	677.01	1072.49	1039.63	1063.01	1186.5	1242.14	828.624	1003.88	585.027	854.69	995.048	1050.2	1135.74	1272.27	565.337	1007.24	1067.51	1028.17	773.656	1171.27	967.768
310	3.55299	532.027		1329.84	799.53	1655.93	1683.67	1398.89	1062.28	1509.33	242.463	773.037	1717.65	1279.41	1265.93	425.974	1882.25	1773.02	1575.21	921.753	1322.26	443.496	524.661	2095.72	2612.4	2638.92	1980.59	581.961	629.939	80.119	466.359	2319.13	1507.14	543.073	1380.09
311	16.652	397.134		1350.6	811.063	1843.93	177.875	462.736	1929.24	1628.35	1317.64	370.804	800.202	314.047	1442.07	251.771	1144.9	1289.86	1313.38	423.011	1833.04	1722.86	705.643	466.304	105.478	334.358	1010.58	2012.56	1377.01	1278.3	2384.02	1118.85	384.458	206.35	1668.66
312	13.2839	369.19		2182.04	516.1	2715.4	64.3268	2126.56	2964.28	833.049	130.189	506.567	117.993	56.3277	160.018	250.46	1788.68	801.857	158.843	7.1293	5.49	16.7163	11.8949	15.7973	13.5167	5.69271	12.6583	17.1546	6.03827	4.75517	6.74613	9.98317	6.42276	11.5721	19.4419
313	8.71774	521.332		601.219	60.0774	70.1993	149.023	231.988	103.302	195.493	95.4425	64.5077	671.56	2131.25	37.6684	279.562	525.146	103.572	268.427	2237.97	328.116	2056.32	315.098	596.006	1702.61	1723.76	322.825	94.5821	143.18	635.084	254.397	2564.13	33.6832	48.6786	1913.08
314	12.0952	499.254		1546	140.413	938.979	1299.36	1218.22	1833.82	164.635	1513.32	260.684	204.306	305.597	572.691	231.027	960.515	235.524	230.997	1926.87	1757.33	2428.93	3141.36	344.777	189.414	178.685	2028.47	3637.91	2771.72	4611.17	3706.22	1495.16	1578.68	2531.96	386.83
315	16.1525	253.092		1023.38	1385.02	1702.11	235.253	618.384	2022.87	1688.7	1645.58	337.95	831.133	322.924	393.01	334.284	774.246	793.211	517.797	517.509	1613.93	1829.07	548.564	391.215	363.443	232.21	331.132	1859.35	791.353	1668.63	1529.89	807.836	280.062	290.293	1256.31
316	23.4227	524.276		2335.79	2763.75	995.581	3171.65	2288.49	6358.38	5341.7	4898.7	7710.5	3249.97	3008.53	3511.93	21.2733	637.794	440.915	222.745	6728.58	4028.39	3077.23	3627.02	625.901	4492.49	699.307	306.12	4338.11	5597.51	4882.58	4293.1	3141.26	289.64	253.153	1416.26
317	8.31903	401.124		1288.22	331.917	652.618	117.552	65.9334	1175.6	618.815	537.531	74.039	186.28	197.351	1450.17	122.06	1440.35	205.968	1726.24	92.2323	104.422	166.996	307.464	433.6	51.7344	182.46	233.591	80.0398	222.354	360.252	169.05	1548.8	2205.24	203.235	1883.02
318	1.19721	246.989		213.924	187.834	234.607	269.494	238.606	238.576	196.955	339.277	281.19	176.537	334.451	575.692	360.182	54.8289	471.031	234.773	278.134	315.191	224.317	221.953	240.045	278.472	223.305	277.979	149.377	175.868	40.0662	136.226	312.331	174.737	254.132	69.1893
319	17.4564	507.272		1245.6	141.598	3008.43	498.587	345.746	1255.08	1269.43	1217.99	125.841	60.6087	209.742	995.576	33.99	209.92	489.123	1525.07	42.5036	0	2397.03	2524.95	189.054	126.565	137.871	1834.16	686.294	334.778	3114.16	3071.29	637.272	2385.18	203.726	2172.91
320	1.73786	262.961		154.338	172.947	380.977	423.787	434.062	440.407	450.658	364.047	389.54	189.778	409.608	293.589	82.9711	252.516	338.813	364.576	384.326	200.805	531.515	420.136	350.126	377.09	364.179	375.347	112.011	155.128	208.441	222.391	445.509	201.97	262.518	386.78
321	2.65049	338.087		977.382	1763.76	517.182	1618.12	1357.13	514.892	710.953	1252.57	1567.93	1137.06	1543.25	1110.61	277.438	1242.87	1351.69	471.088	427.634	125.859	558.086	1058.92	1829.14	69.1349	140.25	232.202	373.348	532.625	400.853	448.226	1155.45	509.651	867.506	162.245
322	6.3942	917.237		28871.7	24647.3	25567.1	30556.1	29886.2	31593.7	25973.1	28754.9	25274.1	33837	32361.7	31401.6	46112.4	29897.7	50582.9	46261.5	48769.2	22036.4	76338.9	49049.5	72344.2	72784.5	75717.8	80689	46381.2	59238.4	72329.3	73527.2	81742.3	82976.9	74294.7	79528.1
323	19.6284	1010.54		15100.5	30468.2	35847.9	27304.7	33320.7	37614.1	38924.1	80412.3	30622.1	63712.3	44051.8	59937.9	20010.2	56255.5	30605.3	10698.3	5829.62	12610.5	33588.9	17113.9	13493.6	6888	66873.4	71195.4	11924.6	14211.5	25513.4	40621.6	35620.8	67518.8	17653.3	14107.6
324	3.85822	494.1		36713.6	33566.4	25253.6	50877.4	49677.8	32772.2	46019.8	57036.4	28628.5	42489.7	45921.9	31918.6	34904.7	36320.1	37888.3	67170.3	32800	38294.3	36028	54780.1	27064.8	17651.4	27746.9	46502.4	48877.2	42881.7	45810.2	58648.9	33874.3	49722.8	40228.8	44065.8
325	19.827	805.476		56423.9	82609.9	81629.8	88981.5	80939.8	80920	90911.6	41957.9	36749.5	41363.4	56284.9	46399.3	0	1826.43	1818.47	4219.07	132264	100099	25246.4	77565.1	1156.34	1912.97	1284.01	3771.11	108730	75186.4	62695	126401	5966.64	11573.3	4009.56	6075.2
326	21.2345	981.584		153472	18519.3	6217.88	118821	56675	2210.83	24710.6	26517	25428.7	13712.2	45266.5	5739.25	15891.1	24243.8	2361.68	48.3115	49946	16283.7	59092.2	4666.28	8156.21	24363	1263.39	25343.7	835.9	288114	50065.2	375584	3693.92	34661.8	26834	21402.7
327	18.1739	982.563		222.154	1544.96	3407.57	3112.78	661.521	13501.4	2523.31	1585.34	5623.3	5055.65	5885.86	3328.76	1825.08	803.737	992.35	1613.62	1118.36	4193.77	1512.32	11142.4	1117.95	11921.2	7303.63	2440.93	6684.41	3120.83	1023.65	5766.32	5770.44	929.056	5840.79	6894.25
328	19.3622	982.579		15931.7	1299.85	14127.6	2998.41	1972.83	4643.92	7562.18	998.865	3489.37	3260.41	1877.09	3241.49	2163.02	855.662	971.014	0	2287.99	2085.46	445.834	1626.08	584.766	1271.44	1871.97	1852.46	2638.95	712.526	761.155	1449.68	2780.59	5913.2	4200.97	4303.61
329	23.4979	823.496		22214.6	15263.2	26917.8	86189.6	45242.4	68361.9	72799.9	62998.9	80147.9	62056.1	77981.9	66564.2	29824.6	24457.1	15231.3	18962.5	88732.1	28398.1	74588.7	8375.43	18531.1	61957.4	63137.1	26828.6	59661.6	75857.8	8648.98	44882.1	26208.3	26371.3	67411.2	33398.3
330	19.1074	981.568		19008.7	17593.4	5180.95	21501.8	30413	22456	20970.6	58254	22100.3	11591.2	29048.3	31935.1	13071.7	11806.1	15814.9	292.676	164356	7860.19	19529.4	20558.7	15860	20931.6	21521.6	29740.4	125659	59925	69460.5	125888	28255.1	40517.4	23777.3	26741.3
331	21.131	839.485		9962.03	8767.94	8035.97	13608.7	10715.9	9228.4	8240.19	9762.58	16950.2	9384.79	12582.4	9235.36	13770.4	30964.4	8365.02	5124.21	11815.1	7956.1	13926.3	7355.3	8946.46	12677.8	12687.2	11329.6	9670.14	10886.8	8071.62	7317.72	11633.6	5278.89	10317.6	7035.52
332	16.2222	806.476		1960.66	314.466	127.675	546.292	2033.02	2297.18	2440.2	2781.97	401.897	1699.86	1362.6	640.105	18.8116	85.4137	1003.9	421.391	14374.4	204.353	529.232	6469.87	94.8455	76.0994	245.661	833.395	4265.9	602.086	341.001	246.939	925.985	2011.04	637.922	853.714
333	16.3046	807.462		8155.35	12063.4	4683.52	10753.5	7288.86	6952.76	7005.79	10583.5	15129	10682.9	23504.9	20243.2	6959.08	16240	7487.05	2803.24	14355.3	4954.43	12640.6	15465.1	22236.7	6967.78	13329.2	15585	5907.21	5024.66	11954.8	10420.5	10105.4	12209.1	11750.3	9251.84
334	17.27	805.474		4249	10130	11082.6	31054.8	38723.7	29369	113259	172066	22202.1	22380	56290.1	35612.6	0	904.699	1260.1	4503.09	2442.21	96442	30878.5	34470.4	1189.65	1081.74	1017.52	5015.42	113351	14442.7	3278.65	155848	3688.23	3103.55	709.475	414.72
335	17.1471	676.363		8431.13	5385.49	14979.7	483.327	1999.33	11724.9	6120.97	6061.33	1543.62	2304.51	1183.81	4429.3	1418.53	5877.44	6457.33	4888.45	1747.14	7845.44	11497.5	4737.92	2653.19	993.267	2206.19	4797.94	6848.01	4286.02	11484.1	13273.6	7660.85	4120.67	1311.36	8839.39
336	21.2689	983.579		5775.59	4662.86	10083.6	11725.4	3398.97	14292.4	17545.2	10368.5	8977.27	5615.6	6825.51	1463.19	36433	2264.02	3669.63	389.242	6745.72	12358	8785.51	6171.78	11148.7	46809	15707.2	28281.8	64679.8	10765	75119.5	12329.2	5492.58	31531.6	7257.06	13273.7
337	18.9392	559.312		6311.52	6400.71	12089.6	3131.41	5344.92	11078.8	8172.52	8014.51	2066.12	4399.41	2526.39	4012.23	1264.42	3563.42	3586.57	8303.84	4309.94	6539.82	9048.19	6825.38	1976.81	2590.35	2574.79	3044.38	7758.42	5402.91	10305.1	11763.6	6314.33	4539.01	1691.42	7170.85
338	23.9133	1023.72		9309.43	1037.21	3460.97	5570.31	1819.57	8510.93	7701.75	7502.05	4896.59	5581.11	1558.82	5424.43	1004.38	471.832	830.067	0	5079.19	4728.75	7949.64	9991.38	838.255	1425.25	1038.8	4074.01	5262.17	5822.86	8348.2	9463.2	2588.48	4350.26	666.737	4645.26
339	19.6367	963.534		4848.04	4347.45	3500.65	4505.15	4634.7	6585.16	6915.28	9399.89	7742.2	10419.3	12750.8	10752.6	1364.16	7467.38	6376.1	2233.64	2453.26	2207.71	6752.35	6954.93	18968.4	2087.49	8687.56	11521.3	2527.03	1937.39	4455.11	7600.53	11714.6	9241.67	2799.15	9424.72
340	19.1783	998.577		1550.41	3173.08	6287.03	558.095	6474.64	4369.65	7939.32	2248.61	5486.65	1161.47	3958.42	240.74	752.775	2311.07	265.126	351.988	8625.66	8121.09	258.652	10227.7	273.153	167.952	555.676	138.254	972.417	715.772	2406.24	3585.53	3450.7	1303	1040.04	1084.35
341	6.52107	505.134		7309.94	6937.11	6643.94	8744.06	8046.48	7362.65	9437.58	9315.8	8010.6	7041.72	7837.36	7504.84	6635.35	7546.42	9435.52	8643.39	10043	7142.29	10817.1	10298.3	15009.3	8797.31	13412.4	15305.3	8046.36	7082.11	8843.12	8133.87	8675.43	7967.94	11847.2	6688.14
342	23.0787	778.428		6716.78	8640.21	11983	11820.3	10688.2	5698.21	11115.9	14782.4	11847.4	7678.72	12082.6	15007.1	10926.4	1445.5	5497.64	4777.09	4456.2	7507.48	3213.45	3095.06	3719.16	6286.35	10887.6	3769.07	12564.9	4971.43	13523.8	6908.01	2335.46	4620.5	1687.07	4011.78
343	1.74199	450.056		1822.97	3419.66	1091.14	3611.4	4236.77	2726.96	4389.83	2606.21	3040.48	2609.33	2398.57	2772.56	2947.55	3779.84	3280.21	4868	3108.74	3608.08	1993.47	3848.11	3739.36	3675.39	3877.35	4018.39	5092.4	4917.61	3587.92	5747.87	2033.04	5688.59	4923.73	3901.4
344	22.5987	822.515			77.8891	1490	6806.46	15298.2	17564.8	21640.3	4833.62	10004.3	5862.9	5463.73	3669.96	390.659	353.357	172.255	0	7526.48	1196.32	6953.57	3898.59	865.26	928.231	0	0	12153.2	44648.4	13105.1	13408.3	343.612	1827.57	1543.99	731.201
345	14.5572	693.334		6100.83	4504.29	10266.4	727.395	4067.94	8267.49	5088.42	9510.98	1670.28	2873.59	1339.54	4267.77	1770.23	4847.27	4717.93	6646.89	1957.29	12155.4	9600.85	6413.13	2969.51	1279.82	2821.21	5068.6	6883.55	5802.54	12376.7	13579.2	8332.27	2380.56	1767.43	8346.11
346	20.537	845.398		376.698	174.322	1047	6955.84	2308.9	2111.15	8362.88	7214.44	2640.72	1953.55	485.891	1652.2	5267.41	1322.03	3077.42	23738.7	9019.91	4169	5943.57	793.504	8989.7	1405.92	8474.61	1414.72	1100.7	1482.03	943.37	475.951	5505.16	496.131	363.323	4579.47
347	8.24219	478.105		4236.41	2982.99	4880.97	6087.16	6783.05	7432.47	5002.26	8015.27	3661.34	1381.65	4120.22	3387.11	2565.14	5036.88	2380.3	4700.78	2576.27	3947.31	1341.66	2468.51	1797.85	1674.1	2109.09	5030.55	2944.5	3753.37	1595.34	1126.52	900.85	1694.35	3827.45	3454.53
348	20.4048	835.506		10362.4	14562.5	7291.48	4194.42	3218.71	6888.49	2905.07	2056.63	9550.39	544.251	3002.89	11371.4	282.271	0	2554	830.472	3095.66	4097.75	8987.78	2796.7	90.5092	5526.86	977.16	1162.1	8717.56	4456.76	249.162	8225.22	5500.85	1276.71	3147.96	1210.35
349	14.1452	725.376		4203.91	6074.05	1808.13	4903.12	4466.96	3351.82	6187.62	8450.73	12608.7	4411.71	12442.8	11933.4	2993.13	4659.63	3334.18	1504.31	7524.12	2150.12	9667.63	10382	8222.61	3265.98	5316.27	7259.53	3079.25	5881.59	8696.73	3774.78	3161.77	5351.69	6252.68	3612.77
350	17.7941	998.568		482.986	231.993	194.225	845.578	547.699	512.188	346.299	265.638	253.111	248.805	274.833	251.799	102.672	162.589	397.373	625.452	256.365	668.154	448.354	1957.75	657.405	182.635	555.656	558.467	323.774	286.298	547.305	638.372	269.293	81.3972	84.2726	328.213
351	16.5808	485.275		3346.42	2148.86	5859.75	927.552	1388.07	4147.5	2782.52	2903.31	977.865	1562.27	958.944	1685.14	516.279	2537.21	2731.39	2720.33	1387.19	3498.59	4376.9	1829.95	1115.46	928.21	1501.58	2410.51	2806.34	1861.51	3441.48	3317.86	3043.28	948.358	902.354	3129.17
352	16.3348	998.551		1128.93	711.888	984.515	221.103	877.252	871.73	736.096	1526.05	879.001	1698.92	3606.66	1469.91	832.232	4226.29	4059.98	698.424	195.098	222.403	5881.2	1541.07	1251.76	979.195	7012.36	5838.87	107.055	3161.9	989.934	4936.19	855.503	1431.62	1095.87	368.502
353	20.4329	997.574		728.68	7485.87	933.518	5737.02	3400.48	1215.61	1210.29	863.487	10260.2	3131.98	8197.21	8170.92	1244.63	33200.6	21386.4	52363.1	4900.65	4199.12	1101.85	2612.23	10692.5	12163.4	60582.5	20256.7	6298.1	1560.68	3991.31	691.798	1701.89	3468.4	8525.39	6417.35
354	20.9241	851.498		3288.34	2128.75	2623.99	5295.31	2506.57	1974.26	3428.42	6312.51	7096.3	2164.67	8139.99	22250.1	681.16	1165.11	1562.39	149.883	17936.2	2142.1	6825.24	3334.59	1588.25	3055.1	1156.54	4504.12	5743.57	5214.88	3240.39	4491.84	819.483	1888.51	33531.1	1676.73
355	16.4186	825.465		3278.05	1903.78	1285.32	6294.31	3335.91	3143.14	1333.99	2380.02	4582.35	1397.79	5866.79	5199.03	368.019	1870.29	1129.9	1124.04	4175.11	2581.3	5262.8	2845.83	1986.6	3181.96	2050.85	3173.27	2131.4	2855.48	4226.04	1927	1380.76	2365.8	5941.74	2423.74
356	20.6562	848.492		6046.84	10100.8	2427.73	1713.91	13575.5	4465	2898.64	10357.1	6592.33	16621.1	13544.7	4752.13	18032	17850.3	10838.8	6605.03	1885.7	903.007	3320.49	7808.24	27772.1	6279.4	23960.7	20145.3	284.387	1951.38	3919.46	8758.68	25847.9	2952.72	1322.86	18041.5
357	21.6799	828.402		3476.49	1515.87	6176.85	41780.2	1004.87	2173.67	779.768	1263.56	51353.5	3581.54	2864.64	41185.2	1573.97	45543.5	10986	3483.49	4412.35	6919.89	37124.1	5594.26	9531.67	3158.5	1648.83	18675.3	31373.9	42162.7	7353.89	24963.8	2908.58	44430.1	4192.41	57675.7
358	24.1138	808.49		584.939	214.495	221.364	338.943	286.052	2580.82	415.874	488.105	364.797	462.084	2793.32	178.456	56.9885	293.734	124.795	151.094	1111.06	287.749	912.345	176.241	261.027	1829.93	53.6926	424.029	255.641	213.971	38.2422	261.973	139.194	822.831	113.764	309.182
359	24.3964	819.526		3918.99	1804.78	18640.8	4727.98	24939.2	1935.64	2762.97	20822.7	17460.1	866.407	3355.43	67701.4	0	2429.13	542.114	704.801	72126.5	12990	2470.96	46303.7	942.24	1309.19	259.292	782.141	5054.39	991.558	12510.6	2131.46	3387.98	10653.6	30493.6	543.019
360	22.5272	808.491		158.312	719.864	924.938	436.415	3101.81	1376.03	68.3298	1521.81	1882.3	430.125	1957.38	915.819	76.1256	307.757	268.33	92.7981	431.575	215.192	1636.66	2548.19	660.256	2864.47	1165.78	567.022	649.211	1654.9	1122.65	938.799	55.1514	425.295	42.2746	180.289
361	21.0735	1029.57		3414.61	3871.07	2982.79	3517.48	3378.06	2464.16	1758.49	2740.18	4834.73	1699.14	4357.93	1216.28	2176.39	1855.79	1254.65	1255.98	2383.88	1422.64	5517.38	3892.41	2448.46	3000.58	2299.45	1791.68	1853.47	1298.67	2975.39	3270.73	2051.78	3095.42	2140.09	2647.96
362	5.67007	448.069		2634.98	1888.82	2162.13	4188.36	5728.05	3398.92	4065.03	4523.29	2147.16	2595.42	2793.23	1397.01	1658.49	1948.19	1938.16	2490.98	2299.05	1769.58	1195.33	2926.84	1609.35	1073.25	1645.15	2467.32	2707.42	2752.34	1910.91	1445.64	1686.42	1481.33	2013.57	1689.25
363	18.5353	1000.56		937.11	490.128	1041.48	2936.79	2641.01	1500.48	511.395	1285.04	2516.2	685.738	1103.16	1132.05	344.555	664.462	575.332	142.229	320.425	839.812	2462.98	686.445	1394.09	494.883	638.28	2438.85	278.969	2870.82	299.251	2629.08	331.59	2127.42	3652.8	251.861
364	18.2519	1029.56		885.007	842.707	194.588	652.419	335.195	527.306	875.637	1793.8	309.823	833.256	152.063	3110.84	394.095	1249.97	419.464	161.761	352.888	923.192	1143.27	675.511	1148.4	691.456	1154.48	1162.42	671.534	581.317	149.052	892.358	3527.14	3144.37	323.637	525.148
365	18.9528	655.373		1993.96	1736.39	2847.89	2116.86	2202.05	2627.69	2330.99	2226.08	2825.44	2989.79	1904.15	2233.68	2989.94	1287.3	1414.13	2253.37	2879.46	2116.6	3373.89	2033.34	887.747	3007.22	1446.24	1413.38	2911.32	3042.25	3259.02	3310.97	867.073	1273.02	2673.54	2069.73
366	16.259	1043.55		2041.93	3262.32	1482.3	4964.61	1181.89	2075.54	5551.62	8496.32	3678.63	5570.85	10461.9	14187	843.261	1621.38	1951.94	120.223	1504.17	1193.44	2182.75	11165.5	25207.2	868.238	4009.5	7526.78	1079.71	2788.97	1813.12	2623.79	10324.7	14396.5	1991.64	9236.54
367	20.0341	889.449		2953.59	2798.04	2318.92	2366.23	2381.86	2127.8	3792.32	3539.16	3157.02	3134.38	3907.44	3288.03	1335.24	461.759	893.144	1660.91	1196.6	1772.44	2994.09	3173.77	2046.77	1594	3373.92	1245.96	1399	1534.24	1504.15	3321.38	4494.22	1806.06	1835.69	2306.72
368	21.4473	719.394		3536.28	8430.56	4765.73	1131.79	3750.45	7534.83	11923.8	13471	3944.81	6003.33	14463.1	17407.2	4510.35	5736.26	6087.83	3184.27	859.292	803.635	12122	16011.4	52627.4	3932.49	16534.4	11397.5	2788.91	752.62	6387.86	11903.5	28427.9	19513.8	61.7351	14799.6
369	20.4897	952.572		244.423	250.294	2096.4	433.301	635.34	883.895	504.402	485.881	1398.05	380.868	399.087	849.84	423.916	1078.95	498.24	211.048	238.965	679.843	766.111	439.851	398.789	191.095	599.115	1052.04	592.821	303.631	512.959	262.204	514.538	194.255	647.803	125.902
370	10.6221	263.164		1899.98	1112.81	3712.82	536.808	662.872	2249.47	1301.08	1786.99	1118.22	862.207	1013.62	5911.79	1323.29	4952.4	2316.48	1840.75	489.437	994.078	5425.32	3993.87	6941.31	263.24	3888	5951.12	2672.07	1109.57	4837.15	5712.28	6649.06	6254.78	1560.14	5441.76
371	14.2988	723.359		1428.61	796.223	929.716	7198.83	4127.59	862.929	975.066	1791.72	7971.43	8087.97	9652.85	8948.41	2530.37	1631.94	1281.1	635.661	4938.06	483.829	6876.04	6213.44	2742.62	2470.53	2044.95	3055.34	1163.69	3641.8	6227.33	6841.64	1022.39	2900.25	9165.72	6525.72
372	7.01487	389.028		2724.84	1543.51	3899.03	559.756	262.604	3769.61	2468.29	2088.74	861.592	403.905	363.687	2929.2	1931.17	3360.77	3621.02	2955.46	46.282	1193.07	2689.76	1857.74	3177.06	140.925	2261.49	3230.75	285.571	399.552	525.978	1938.8	1034	687.372	598.188	263.288
373	18.0144	723.384		1606.27	2477.51	3456.14	746.581	909.196	3249.65	1913.6	2780.93	775.615	1206.67	703.448	1559.18	960.867	2344.93	1870.49	2756.54	665.813	1746.86	2296.88	1148.5	1081.69	93.5783	890.854	1444.94	1824.52	1216.83	1752.75	3018.72	2377.53	1662.26	575.869	1152.18
374	14.1668	1213.52		665.216	94.1505	121.428	597.246	307.586	520.945	87.1103	311.952	174.879	62.3114	1412.3	82.6453	20.5432	358.144	139.026	5.64802	278.442	100.977	163.601	40.0855	42.6255	247.47	107.909	72.8008	414.383	1155.97	113.712	48.4705	85.6536	117.859	241.582	45.8631
375	15.8913	806.476		1760.73	337.063	248.594	1423.76	2721.96	486.543	2941.44	2277.54	2397.43	1300.57	6000.85	1445.43	0	48.3093	1908.39	567.631	3350.5	667.633	77.4914	4152.72	385.121	176.043	503.275	428.971	925.013	189.167	146.336	820.359	205.692	613.479	276.996	156.266
376	21.2988	1029.57		2433.92	2430.22	683.244	2739.73	1891.51	2145.01	986.114	274.847	3002.79	1193.83	2169.99	1772.92	8973.18	4654.23	2629.39	1458.37	1212.89	5433.23	1696.7	2172.32	1128.61	3059.4	406.092	1010.71	2461.25	5122.56	1551.86	1906.35	1109.03	1049.37	1508.87	1650.67
377	6.97865	469.206		2691.38	3014.82	2922.96	3261.77	2877.63	3221.68	1687.56	2340.08	2734.01	3060.3	3137.74	2318.82	2653.37	2349.73	2864.91	1929.87	2786.64	2184.84	3248.13	2623.74	5388.4	2581.3	2489.55	2921.06	2195.37	2469.8	3574.84	3649.22	3588.62	3445.1	3169.07	4830.04
378	12.3865	545.295		2843.2	1930.83	2184.89	1089.94	1572.87	6272.09	3681.04	4103.36	1674.73	409.528	806.553	4512.44	1566.46	2823.55	3002.18	1551.07	1515.67	3693.72	4424.09	6690.3	2651.02	1008.18	2379.45	4071.8	3405.49	3232.16	7732.73	9946.06	3568.95	3166.68	2629.55	2669.84
379	20.035	810.447		1903.5	1833.3	1324.25	882.15	659.553	2077.89	1320.05	1722.96	1376.13	486.282	1311.4	942.38	336.751	508.48	98.3626	720.589	2073.27	1454.5	585.384	498.349	1527.61	1420.72	1531.44	1299.69	1399	1374.08	1282.87	2814.8	403.905	883.375	100.205	837.637
380	8.64263	723.344		2546.7	1120.81	777.973	473.729	671.425	2882.45	512.599	1652.18	588.158	219.858	536.505	4791.8	249.852	1401.34	2165.01	509.055	166.052	2023.3	4573.87	4951.28	5489.88	170.345	767.985	1658.23	1953.3	1626.14	4674.9	6018.55	2141.35	12227.5	1046.09	1635.01
381	3.76602	527.01		1948.55	1704.15	1504.52	2484.11	2716.95	2728.13	3152.75	2806.33	1430.69	3034.19	2026.3	673.77	5840.79	4857.89	4239.45	3923.22	2722.17	1362.98	2530.72	2684.69	5207.29	5322.62	4967.85	3206.63	2076.47	3092.05	3424.04	4549.28	3637.67	5860.18	4915.62	3890.82
382	16.6452	724.381		1741.78	1642.43	1323.56	113.423	1260.55	1376.1	1972.72	1943.66	708.313	1295.37	812.433	2073.19	1217	2020.12	2327.39	2063.59	791.04	2848.75	817.484	2188.22	228.328	557.669	959.072	2045.48	3245.54	1989.77	2584.83	2478.89	2249.74	701.441	387.961	1044.63
383	20.8373	695.397		1402.67	833.195	689.732	4897.96	2064.37	1154.3	1142.21	1445.81	1856.62	4090.58	1665.67	1332.13	4278.91	593.663	1256.38	773.52	2139.65	782.934	3834.54	1387.8	525.412	3522.53	472.549	2644.62	3987.4	3798.76	1881.3	2738.15	701.235	2093.49	5034.2	3123.01
384	21.031	867.513		1418.18	2735.79	916.186	2845.45	2209.58	3692.47	3082	3134.44	3558.74	2562.97	4773.03	4225.59	2349.33	2584.94	2477.89	448.119	1208.63	1319.62	5222.94	3483.97	2181.03	1149.5	3335.44	1617.94	2219.76	2328.42	8642.86	9430.56	3438.6	355.264	2320.01	1067.64
385	17.6079	751.389		1828.44	4159.11	2209.07	4519.67	4556.53	3652.8	2439.59	4602.27	3681.66	7360.74	6073.45	5903.53	3139.27	4091.08	2432.09	1191.16	5589.88	2949.81	3498.85	15613.4	3794.18	3288.22	2680.61	2707.3	3139.1	4689.29	7844.42	6618.73	1878.04	2108.33	7490.96	3059.81
386	14.6595	1194.51		1534.36	406.55	193.561	3262.39	3716.13	1052.11	194.111	1596.09	5955.36	77.6581	3246.68	876.568	62.4609	1104.22	455.737	53.9772	466.537	203.285	1073.83	321.197	1085.31	153.637	1161.11	564.909	1041.33	865.141	250.841	112.881	1447.62	674.77	2096.54	60.5885
387	21.8061	809.474		663.593	369.6	399.721	2223.99	2350.13	997.434	714.71	381.223	1259.35	203.376	1778.18	802.072	1162.64	226.675	211.644	0	152.953	398.804	338.467	468.585	102.261	239.091	336.912	211.22	142.256	3418.97	2019.91	1020.6	499.661	882.702	1194.2	170.774
388	21.7068	996.557		573.047	595.268	394.432	294.8	567.207	315.505	276.886	373.359	811.254	276.386	132.551	360.656	422.245	365.288	437.239	275.339	164.66	588.909	124.798	401.443	51.5244	69.3958	368.216	342.425	804.104	550.549	518.24	701.027	371.828	122.997	582.14	255.178
389	16.0407	682.301		19864.5	3914.37	65789.9	32492.6	35097.7	8614.92	13446.6	22477.3	54328.7	7090.78	36538.3	15615	5105.38	1907.91	589.074	6148.67	24902.2	5446.4	52820.8	4448.72	141.277	52.0324	10491.8	4084.85	3708.2	8281.16	556.799	2345.89	10705.1	11782	1530.01	9512.89
390	21.8834	741.464		717.574	2399.15	373.886	193.201	172.178	56.6887	11025.9	602.276	1475.3	527.087	3669.17	432.643	0	277.101	46.3092	174.571	9735.37	7002.08	10707.9	20709.4	148.05	242.025	165.268	252.315	199.452	15655.4	146.073	441.572	360.96	53.0942	2203.86	129.279
391	22.7677	737.408		2331.82	3181.39	3081.35	5237.73	1809.73	800.931	2236.25	2153.41	4518.97	4300.44	2482.86	567.668	3205.07	653.734	597.053	526.917	3405.9	718.316	1215.88	3017.22	2242.37	5989.33	2575.13	1719.69	3205.7	4733.71	3530.68	154.825	1226.6	394.223	7875.54	537.808
392	20.9737	745.498		139.177	418.375	195.396	1799.67	1225.91	1822.09	2365.96	1086.21	2056.56	7640.48	1370.43	1203.94	1233.98	39.5103	1786.31	32.7455	2367.14	700.562	1009.69	1315.28	100.231	903.137	1250.5	2728.59	511.811	1525.07	1226.24	1461.91	560.944	1203.81	1066	1094.29
393	19.084	984.571		542.78	501.514	549.29	1554.74	2487.32	1931.66	1922.61	1200.59	331.912	641.62	990.14	946.365	275.248	374.695	192.793	212.675	829.49	390.004	614.336	551.212	1136.65	286.046	767.151	367.275	1575.42	787.649	2909.7	325.369	387.792	128.969	1402.18	628.195
394	19.8078	762.489		2479.99	211.374	128.135	949.415	1805.14	3536.85	727.34	3766.45	1359.36	443.765	2094.29	3135.24	22.5528	205.365	181.305	32.9614	2089.03	1294.05	416.238	2645.51	87.8704	43.4708	1017.83	91.838	444.921	2136.58	2796.66	1803.61	196.969	361.18	158.256	40.0951
395	1.21497	410.927		370.643	369.044	419.971	409.682	440.567	444.672	293.443	338.918	948.07	261.354	359.273	169.59	80.247	300.176	210.451	249.545	491.961	334.987	355.006	223.277	375.44	436.618	368.942	424.566	91.2247	112.826	83.849	7.5622	404.697	44.4237	235.438	148.075
396	23.9477	775.471		741.086	381.844	570.33		2274.13	1027.04	3448	628.494	3070.11	2973.04	867.096	99.8117	246.181	1068.09	3253.14	1630.92	2229.15	1949.32	386.913	225.09	272.108	803.396	736.041	689.562	1041.12	11002.1	1783.35	1286.67	234.721	483.491	2385.49	2211.17
397	19.5693	907.467		173.33	616.696	459.04	955.669	1261.72	1340.74	513.368	419.862	341.163	244.83	926.593	596.53	439.206	580.5	142.478	0	1154.23	539.199	402.522	578.764	247.403	104.046	1075.98	676.456	620.077	437.951	854.817	123.523	431.627	277.639	1049.62	523.912
398	18.1774	1180.52		272.205	153.212	114.967	196.377	613.549	534.094	247.361	385.71	373.34	53.6125	132.121	147.369	68.3676	77.8033	29.9248	27.4041	760.737	38.8636	46.1645	33.9897	5.88075	100.048	24.2899	53.7234	119.048	844.326	24.0979	64.8296	24.2103	80.8367	550.094	104.05
399	18.9748	767.375		1537.04	1256.02	2706.49	229.211	716.273	1011.57	2033.65	1175.76	820.683	622.263	487.443	1456.07	391.634	757.313	776.206	908.827	151.359	1725.32	1911.82	1256.23	298.961	144.706	859.272	679.914	745.72	1763.59	1591.25	2890.62	492.256	402.806	357.508	2225.58
400	20.223	711.397		1021.61	819.713	691.089	1090.69	1764.06	968.708	837.396	918.293	1451.16	941.196	1169.41	651.959	2059.75	371.767	577.726	1843.19	2132.64	883.996	1792	1200.76	580.617	1420.17	783.648	817.525	1089.51	1270.73	1432.73	1452.51	250.783	567.301	1108.39	871.766
401	21.4688	863.482		388.368	3261.97	2939.14	124.027	563.668	583.738	915.872	453.287	1132.88	3716.67	3780.55	754.964	279.985	1570.3	194.223	1105.61	3085.4	340.471	6441.61	7230.94	6283.83	2544.62	849.335	600.658	76.4794	58.894	4916.5	380.002	6267.22	205.705	394.447	1959.14
402	1.62679	422.024		1325.11	1162.49	973.679	1807.84	1334.79	1912.95	3024.98	1180.58	780.59	68.2408	1450.56	909.135	1301.14	193.349	805.27	1373.3	1009.37	764.794	3129.25	2347.47	1442.48	1558.45	815.308	461.547	2837.69	3459.52	4160.8	6369.94	1173.86	1645.36	1359.92	2615.89
403	9.22509	339.106		771.11	644.569	1229.07	794.281	1512.11	768.544	848.838	576.366	709.567	705.639	1843.38	582.925	974.591	1469.78	1417.92	338.822	1356.02	403.964	1688.02	572.473	2165.24	1211.48	783.81	1786.56	535.593	561.776	1544.08	635.286	943.162	846.608	1797.95	759.478
404	19.2322	707.38		1385.58	462.226	160.721	2126	2434.12	593.985	310.962	850.501	3910.39	393.947	3593.65	2053.69	165.543	215.911	173.506	19.4566	781.414	152.453	497.234	270.55	53.6527	144.088	590.196	1778.3	513.216	1533.5	275.766	299.691	187.342	768.644	1772.29	298.653
405	15.1882	593.273		1619.61	1577.54	3065.92	196.75	1121.84	1524.56	2334.17	2330.2	302.377	658.665	183.932	406.169	499.793	945.033	1066.03	2971.13	422.676	1302.88	3201	3488.22	319.273	182.465	332.083	1415.69	1963.25	1506.62	3929.7	5985.13	3117.41	4880.7	193.41	1491.19
406	20.7235	639.373		1296.17	1237.47	1905.91	1430.51	1741.57	1651.7	1348.16	1236.62	1407.77	2010.85	1611.5	1093.36	2307.54	888.236	539.86	1107.15	2607.43	1244.91	1571.64	869.139	455.614	2269.36	1025.09	931.48	1846.17	1668.2	1232.23	1207.18	682.913	468.298	2016.38	1471.24
407	22.5711	379.248		1522.32	499.592	563.637	452.037	348.038	3202.74	72.4045	609.912	709.697	807.799	347.912	574.358	23.3123	2088.25	177.915	327.538	80.5835	1272.27	11.8581	448.441	211.771	22.3092	616.669	144.387	289.957	44.2208	90.2298	16.0072	2681.19	16.9102	58.4468	309.829
408	11.8245	501.27		752.851	2647.48	806.812	2003.16	695.268	907.792	1327.87	1333.3	1409.36	162.92	591.43	971.367	116.101	667.544	229.767	448.033	3333.02	3228.82	3348.32	3135.74	1104.98	260.649	346.692	1679.93	5178.57	3593.73	7780.68	2836.54	1139.12	1550.33	1278.49	671.312
409	20.5977	762.489		3251.63	734.455	6816.63	980.335	5030.3	4061.97	5362.12	347.129	4791.47	2959.33	3588.73	14095.4	4223.15	3332.85	1642.98	3877.2	582.74	13773.3	967.033	925.484	3521.61	196.089	4650.69	911.274	5629.2	2365.99	9273.77	2709.08	1323.38	1780.48	383.341	971.716
410	22.7058	809.488		1096.26	226.596	137.868	387.835	2997.68	170.816	227.911	355.094	1131.37	231.937	3232.04	276.384	96.1329	0	631.805	88.8317	739.485	377.072	653.798	323.721	54.7911	38.4645	234.678	154.23	554.785	355.222	4393.78	3094.97	173.229	67.412	0	253.148
411	3.34044	424.043		1123.05	815.855	984.945	1780.41	1914.2	1509.34	1101.32	1465.49	802.413	396.827	1221.06	691.668	566.039	818.317	880.182	679.183	1271.26	796.167	625.816	535.767	152.838	553.195	691.798	1173.21	1204.53	1459.52	504.732	352.35	383.157	733.547	1128.94	714.717
412	1.24451	227.928		408.279	346.591	818.278	1337.16	791.505	409.662	1123.72	1089.7	1291.82	1322.7	1227.4	410.129	294.214	406.662	315.685	349.264	1728.54	1538.54	346.7	207.697	358.874	1543.06	1266.12	386.143	763.1	358.753	159.71	74.4782	418.319	209.721	906.301	275.599
413	23.795	712.398		1143.5	1246.16	6285.64	5374.38	174.845	4649.38	8293.42	5590.41	6301.28	305.595	89.6844	3738.76	21.4018	295.024	518.509	1468.83	1555.54	10073.3	5559.72	1374.71	872.694	1372.7	228.127	363.971	893.23	204.46	575.69	299.539	240.225	1447.24	544.353	1283.52
414	20.0712	112.985		80.9303	127.647	324.217	11462.1	908.083	11938.1	176.684	15445	1012.2	1224.66	866.7	212.595	189.151	76.365	111.81	144.221	734.764	821.275	303.935	1122.42	237.647	287.812	37.2432	140.956	11018.6	11137.9	1102.08	450.619	83.8924	109.18	370.974	106.701
415	23.6778	752.381		44.8203	269.96	183.802	346.667	49.5229	550.119	134.04	200.48	831.831	105	248.181	74.4384	53.8287	32.502	93.2868	86.8299	39.3887	56.9087	147.53	79.1504	41.9872	41.6212	87.9601	31.0628	206.14	74.4422	126.226	149.353	32.6767	55.166	32.1683	35.5501
416	3.32017	488.031		1149.87	935.392	948.293	1621	1423.27	1528.57	1115.09	1215.88	952.51	741.49	302.042	743.629	525.435	721.908	683.205	625.155	1120	1152.3	488.705	636.072	442.451	617.503	678.522	847.45	1332.38	1127.04	774.85	441.663	771.448	630.33	900.04	684.453
417	19.6935	725.399		686.873	842.581	1233.5	283.937	515.168	1259.1	800.553	973.446	455.243	488.704	490.327	1083.74	242.385	680.259	537.815	657.045	73.3365	886.88	1147.91	1251.13	260.61	68.0149	511.149	100.531	1106.73	446.411	564.761	1725.09	435.035	172.365	351.309	1753.7
418	16.117	112.985		423.552	1385.58	1933.94	488.81	7419.72	7700.34	1727.4	1404.9	941.785	987.948	813.371	647.665	215.857	614.4	237.6	1367.56	6275.8	7928.45	1136.76	8028.16	167.131	339.833	144.828	322.657	8428.86	7321.17	80.22	1482.16	1109.18	153.643	8901.73	1005.89
419	23.1828	833.508		2117.46	279.538	1471.04	411.886	4732.94	6267	6427.45	3858.98	1903.48	214.492	10851.6	4957.34	273.871	1026.86	1763.73	716.498	516.182	2942.4	2011.1	1653.16	6549.4	7912.67	941.925	8337.37	6968.85	3146.41	2221.05	5479.31	5026.54	715.43	1339.67	152.003
420	5.05567	433.201		604.298	385.589	469.765	154.781	159.365	1448.57	292.116	1165.56	461.027	1452.42	716.741	382.093	379.099	2418.56	485.495	116.173	557.949	517.448	477.399	393.699	591.432	469.403	443.439	610.726	224.919	255.252	1868.11	872.515	899.952	1627.69	436.78	986.524
421	18.383	504.309		919.238	1563.58	1361.01	499.152	1232.85	1536.83	1259.58	1101.21	371.026	658.808	474.806	630.06	323.922	692.543	316.306	524.927	1147.53	1872.54	764.629	847.347	547.811	239.243	169.324	321.498	1008.41	1866.8	1265	958.062	1317.37	585.895	291.86	1444.88
422	10.6171	112.985		386.793	343.53	569.987	324.688	327.005	2660.59	424.553	1708.76	2926.58	1395.05	566.086	867.609	315.894	795.234	831.761	1154.18	298.263	2028.39	1688.96	3192.17	2003.7	110.596	1217.48	1719.64	3190.6	1025.4	1442.08	924.99	1041.46	900.634	1530.74	1560.79
423	1.30462	263.891		212.936	398.438	1232.95	1312.3	269.323	1594.49	1818.44	1548.96	153.838	426.424	188.077	360.09	58.3654	654.376	262.874	1490.69	1195.79	453.653	1615.83	355.642	233.596	180.45	1359.37	1489.88	91.2568	85.0502	168.105	155.467	151.473	94.0708	148.981	121.53
424	9.43734	561.305		361.066	850.016	827.071	149.48	318.774	1086.83	712.478	519.272	264.744	118.688	155.513	862.151	293.566	806.897	805.274	137.595	208.047	608.264	594.871	618.301	870.782	127.509	289.87	448.411	878.569	1332.99	2465.22	1754.85	1326.97	3136.16	371.048	1893.62
425	7.38801	633.256		538.613	112.153	55.2494	632.756	1859.54	1823.05	272.181	382.261	753.217	16.8929	814.92	341.972	5.05211	649.132	21.7617	3.09864	769.484	174.038	328.653	100.979	838.725	31.1137	275.516	146.606	679.013	224.718	265.303	264.181	482.365	484.647	412.572	34.4342
426	22.7448	605.24		452.876	1262.97	498.624	515.582	475.813	1753.83	714.106	611.498	444.583	591.741	315.345	403.731	782.127	1353.47	1003.92	1017.22	245.595	60.3796	479.211	75.7234	279.941	121.597	40.485	405.736	158.781	529.307	329.286	69.6964	222.414	70.537	239.744	387.481
427	1.34838	404.103		836.512	1388.48	692.663	1137.59	2866.9	392.088	495.152	467.752	1173.11	1011.58	1531.41	647.115	1183.16	1104.55	1141.84	1172.65	683.688	832.401	2093.85	537.159	1169.32	1567.66	2324.88	1635.45	409.41	1120.92	3897.32	6667.68	1322.98	4604.63	3482.5	2748.64
428	7.44211	415.195		597.883	378.4	904.648	1325.64	362.63	556.166	342.755	893.66	382.271	97.6032	443.534	339.539	281.227	903.313	389.486	252.593	510.437	317.248	570.794	318.273	589.206	365.846	576.574	1122.03	376.084	432.145	372.186	539.779	689.222	460.006	550.699	335.028
429	14.6271	806.476		36.4476	134.851	294.37	249.803	213.315	59.1069	1342.21	372.076	134.336	62.2332	624.065	82.8925	90.4865	190.52	252.123	47.7304	129.333	139.523	64.2669	219.486	172.171	87.6615	51.472	82.1267	227.463	131.245	60.5437	278.396	335.015	87.3922	132.481	154.428
430	17.591	487.29		583.907	610.179	1717.56	156.048	402.683	775.643	1521.99	1162.58	244.329	517.415	284.227	627.142	312.2	428.488	525.813	353.523	325.179	585.903	1163.68	403.642	74.6241	133.44	339.648	261.806	656.14	460.418	482.893	493.126	318.714	45.2735	191.933	292.778
431	13.9329	727.393		841.729	432.793	91.6814	2791.93	597.024	859.885	437.235	461.446	2012.6	3291.38	681.331	993.021	9391.34	503.863	731.669	63.3422	565.819	214.416	813.888	3207.54	684.092	9139.45	820.307	938.349	1964.42	466.9	1403.34	1249.55	563.295	404.572	1638.79	2505.05
432	22.0375	743.481		1207.67	254.319	4078.76	363.564	7683.72	1593.61	1427.71	2892.5	297.341	4649.65	433.834	5060.2	24.7664	295.811	97.8103	134.414	2663.45	2103.24	2975.95	4095.05	59.8713	157.739	285.74	40.0404	2513.85	180.719	417.235	131.488	212.863	115.715	149.255	32.9068
433	20.8093	869.497		93.8645	432.044	236.569	178.625	919.669	231.638	100.827	169.616	262.703	268.635	825.593	422.026	459.759	121.571	327.177	194.974	390.558	341.884	392.947	667.232	148.031	59.9256	356.859	492.513	320.442	3316.54	141.762	406.53	37.5985	1706.57	4915.1	205.248
434	3.61635	485.009		197.409	556.485	1361.03	1371.1	1696.47	1727.89	1883.59	1517.34	1349.23	292.256	372.914	1509.95	1709.05	1553.04	1754.3	1617.11	559.37	211.251	1726.09	1484.27	900.572	1837.97	2074.14	1662.81	455.471	305.671	2067.18	1548.37	1614.82	848.943	2228.57	566.757
435	12.6207	574.295		517.577	554.146	1677.28	283.515	483.998	964.434	783.756	1079.75	805.931	1012.17	880.602	1745.29	948.449	1616.98	1372.85	807.989	267.518	425.591	831.58	1161.81	2839.14	364.723	1459.4	1937.08	662.637	985.281	817.286	893.332	1482.29	810.348	655.241	1189.74
436	11.8988	325.2		459.331	199.191	47.4971	85.7168	101.656	287.919	76.565	70.8558	54.2112	50.997	71.0493	382.458	148.907	1026.96	230.86	289.202	57.4048	120.458	273.579	186.949	310.623	63.3101	135.387	240.73	187.217	196.092	202.972	202.519	134.151	1654.16	200.512	306.955
437	19.118	820.461		26340	62611.2	21867.1	13504.9	53401.7	5259	78906.5	100140	65068.9	120800	27070.8	83522.1	113714	120930	19952.8	19794.7	26886.9	28813.7	110270	34274	127736	18286.6	179221	90982.9	49596.6	20868.2	75964.1	21092.6	54680.4	16838.9	50982.9	97605
438	23.0814	776.417		30008.8	213797	17212	79479.8	140992	170371	135533	167110	60848.7	129534	103958	94556.4	127674	25223.9	88254.5	27552.9	65775.9	250701	76309.9	233226	14118	0	32752.1	10466.9	146295	65367.1	94819.1	216817	0	0	12798.5	13829.4
439	23.6391	982.584		3353.42	32382	1222.15	5020.09	23915.9	16329.6	1075.17	4805.73	26395.9	2562.41	2291.47	24569	158730	9572.37	2520.06	218.248	6340.7	1834.21	2705.32	346.08	2474.79	1980.74	3089.25	15136.9	1059.05	681.038	297.4	1233.84	14399.9	1165.27	4082.38	4221.86
440	19.1043	981.565		9394.32	29935.6	5169.41	5507.63	18912.3	22456	23495.3	34321.8	14668.6	4758.91	61271.2	31935.1	12129.6	38771	22156.9	5317.14	25673.6	7860.19	14966.1	12959.2	20178.2	15154.9	21521.6	29740.4	24808.1	17209	28896.4	6758.36	28255.1	40517.4	11726.9	19500.2
441	20.9522	982.586		2840.91	14787	10140.5	23787.1	66800.4	27615.2	84063.9	6772.69	12836.2	13667.2	23779.2	3053.85	5471.33	1481.81	1210.87	5.5991	16343.5	19586.4	4308.25	17394	3205.74	7691.67	392.952	1306.96	6159.76	16924.8	9944.46	8339.83	2229.17	3316.81	6915.21	1436.16
442	18.0887	981.547		2577.85	45618.5	4030.47	4959.75	5414.27	4497.88	7436.75	23795.3	13829.5	21164.5	100905	61280.8	4018.22	51502.6	9822.66	6198.99	14264.7	9826.72	12727.2	9148.93	19714.4	4274.73	102430	62178.6	6764.04	8560.7	4195.45	4527.04	13360.3	33463.9	8350.61	85666.4
443	1.17696	208.935		5142.06	5520.75	4963.54	4741.43	4802.04	5008.16	4211.82	3888.15	3600.4	3290.61	3723.61	2760.73	974.376	2215.63	2688.4	3153.86	4763.57	5251.21	4514.32	3395.65	3511.06	4564.09	4041.73	4354.52	1813.86	1696.26	1044.11	721.022	3311.78	1215.66	1854.08	2427.78
444	20.4535	835.513		1682.36	39242.6	989.956	682.449	13164.4	1256.83	17535.8	1758.47	1774.74	1507.39	2610.56	1450.68	207.16	0	1546.15	506.399	2356.66	2777.01	1992.61	913.392	16.4815	5526.86	334.873	2195.85	19217.7	59318.1	2149	8500.37	3276.87	576.449	1058.79	254.309
445	20.3256	1012.56		2114.68	5656.35	1026.62	648.3	2797.75	501.485	391.148	1682.07	819.16	971.641	3001.93	1108.73	348.097	2747.06	333.44	93.8472	1307.22	475.212	1473.34	2063.53	4025	465.439	1361.48	1413.73	1802.03	1432.18	4913.65	4127.73	706.573	800.522	2308.81	493.414
446	21.5536	983.583		1594.18	9840.73	21122.1	7482.64	25872.7	6387.33	1485.03	22558	8732.41	884.288	925.149	41852.1	7147.57	424.838	2075.79	359.83	3476.02	7988.76	3089.71	2638.66	1569.39	7734.52	9106.85	1793.11	6960.14	6832.13	6913.4	9473.89	2207.94	955.088	12157.8	5279.18
447	23.8242	960.606		2057.41	6752.2	495.469	5514.82	4950.71	229.354	3204.8	2099.22	498.056	1245.24	276.677	850.932	0	0	0	60.4805	902.6	1548.37	2112.85	1587.68	37.0742	49.8983	179.776	845.267	859.121	385.661	495.942	1354.64	73.3303	32.461	248.976	537.34
448	1.25217	210.95		2401.64	7051.93	1798.07	1921.81	2629.63	1642.97	5400.75	2400.12	2369.45	4077.7	2449.7	1615.92	1587.98	1658.58	1826.52	1914.29	6975.45	6048.69	3664.55	2596.85	4247.51	2485.31	2323.2	1915.11	3582.11	5076.98	2833.87	1449.94	2049.29	1943.48	2182.33	2284.94
449	19.6367	1012.55		2289.44	6399.95	2094.6	1168.62	1884.15	4068.98	2725.38	8037.93	3650.7	2753.01	8201.02	8040.35	2129.67	4887.81	3946.4	1747.69	970.823	1671.65	4807.12	5442.44	14890.2	1615.13	6093.49	11324	2356.51	1118.05	1294.77	3267.91	7817.84	7404.68	1709.14	8524.08
450	24.5328	996.564		2049.48	6693.2	6474.06	402.611	567.166	551.664	12487.6	3676	9071.1	11498.5	6533.33	1701.64	5901.44	18453.6	20304.2	5414.25	3574.87	314.605	10586.2	808.325	19632	731.924	14102.2	12224.2	708.367	612.931	1723.52	1028.66	17727.5	3414.96	1419.07	10590.3
451	23.51	824.517		16705.4	11688.8	9287.65	1474.74	18924.2	16799.7	14619.8	12808.5	30041.1	19167.2	28654.7	14510.3	14337	14665.2	12183.3	10263.4	31699.7	13052.2	30765.3	7479.58	8976.66	7634.26	9816.07	18795.5	15277.5	40603.9	14109.4	12234.2	12978.9	2144.01	29248	10081.1
452	19.8459	982.584		472.357	7431.28	21010.8	4384.7	25226.1	27121.7	8061.61	5526.14	26619.5	1718.47	764.309	3188.73	246.745	1126.2	697.069	0	11333.8	4516.93	1561.23	1988.85	539.972	905.353	670.524	3288.89	4818.15	3431.7	1163.68	2151.39	10472	7010.26	3215.94	13379.3
453	21.4073	823.495		12522	25059.7	6193.33	15738.4	14534.8	8979.59	9215.73	13424.4	10042.6	8188.49	15322.5	10279.4	4979.67	3556.47	3431.06	4772.97	57901.9	30095.9	10226.9	7511.07	5089.09	9713.75	7180.29	8292.65	16393	13262.5	27754.7	40712.1	2680.24	8241.44	14143.1	4158.78
454	18.4321	838.474		2700.2	6303.98	3678.25	8107.96	10742.8	3830.91	6564.35	9090.83	10862.3	8592.33	13506.3	13901.3	11018.5	45093.2	9451.18	5357.05	3910.01	5045.66	5340.59	30588.6	15853.2	4596.83	6884	13654.6	4920.18	5431.58	12656.6	9100.32	8815.79	9532.2	17839.1	9134.39
455	16.3274	854.467		4235.76	7782.32	2479.59	5710.18	3733.48	2535.47	3515.02	735.805	2925.02	3615.95	8140.1	7764.79	3946.1	2848.65	3991.34	1377.1	5722.9	2395.01	4239.98	5626.5	10491.8	3129.69	6151.78	8004.9	3000.33	821.667	3601.85	2540.47	4584.17	4968.55	4273.54	5599.26
456	24.2265	1013.57		4995.36	26976.1	3796.32	2696.41	4969.42	3899.11	10528	5602.26	6523.36	28801.3	12265.5	2086.94	2988.23	8491.13	4943.35	4778.48	10801.8	7196.02	1134.67	3313.22	324.37	2686.95	11764.2	7470.14	2977.74	3286.45	41853.1	11700.9	2626.53	4090.29	6151.25	8151.99
457	1.74031	191.018		886.159	1856.45	1078.06	1938.69	919.927	826.017	2766.56	1602.48	1979.65	2477.42	2819.92	1862.63	768.518	769.307	1644	1296.31	1441.04	2127.56	1922.29	3053.65	2152.75	1579.56	1255.89	3268.46	643.404	676.621	1449.95	1188.37	1231.26	1083.58	635.277	1653.79
458	20.804	791.494		14795.8	11906.1	253165	6613.96	28038.5	189124	49755.9	34267.4	225610	67405.7	62641	60614.5	80641.2	23381.9	12045.5	9041.99	101235	226719	168161	205565	23666.5	168321	76623.8	73935.5	255742	175017	356173	167545	37590.6	20102.3	61538.9	81737.3
459	22.1241	791.494			6790.79	8380.46	1417.3	1383.8	88804.9	7977.3	8290.04	98975.4	2045.08	6555.3	17462.6	162025	10683.3	15588.6	2916.94	340677	157805	117538	172165	33751.5	29659.8	3229.28	3638.39	61253.1	89822.1	105699	71657.4	8945.33	7378.29	3327.65	4860.7
460	19.9777	540.291		2439.61	5939.22	7211.98	5122.59	5971.99	7390.03	4721.6	4612.64	3531.28	3327.01	2987.42	4864.22	2829.96	3259.08	3681.39	5355.84	5455.74	7646.19	7648.82	4378.74	1944.74	4801.25	1465.66	3095.52	7538.2	8557.57	7619.03	4033.09	4963.39	2283.96	4417.05	2480.78
461	20.2769	793.486		5297.87	6169.4	27011.4	4867.08	36531.2	7969.13	26740.7	26394.7	40133.2	25630.1	40064.2	23725.8	4056.05	20905	3897.3	5809.41	22248.7	19891.2	45886.4	17751.2	11025.1	6514.26	18634.7	13636	11227.7	9563.23	10637.1	44588	19085	21689.3	8401.39	6510.9
462	21.2775	778.472		0	8719.69	0	0	0	0	0	0	0	0	0	0	0	0	0	0	0	0	0	17824.3	0	0	0	0	0	0	0	0	0	0	0	0
463	1.50018	133.013		691.883	2399.09	621.619	1300.22	519.28	459.694	895.482	936.907	688.818	1040.32	572.014	583.565	509.707	540.773	1046.8	915.029	680.947	718.536	892.373	1504.19	1338.32	887.886	970.949	1041.85	395.53	350.935	1625.55	2213.92	795.811	1480.6	258.488	1807.67
464	21.6953	861.401		1414.55	4792.47	1283.22	1165.42	1901.25	3543.67	1555.05	2924.48	1749.73	1941.8	702.389	1008.24	1998.57	5321.73	2404.53	1023.51	2198.75	7084.97	1910.9	1126.62	692.473	7456.77	2245.73	192.994	1438.26	936.289	5340.07	1709.94	710.036	1782.51	633.954	1566.72
465	21.8962	807.489		9025.1	9588.59	10076.4	7305.19	7251.21	12159.7	9903.84	9288.47	4624.98	7563.64	6058.27	5601.5	3987.06	8244.02	7808.83	6417.91	6622.86	12213.6	7598.29	7107.38	9553.75	2713.47	13222.6	8076.63	6367.05	9062.14	13930.1	12061.4	5793.99	5372.67	4619.56	4663.69
466	3.7652	815.158		3956.63	3592.99	3180.83	4380.07	5161.79	4814.49	5968.78	4537.1	3035.01	6439.97	3573.77	2662.77	13157.9	10359.9	8693.92	8154.67	4758.37	2458.89	5305.54	5142.85	11891.5	12253.3	11014.4	6559.66	3859.68	6568.24	6404.32	8622.18	7450.2	12493.6	10143.9	8665.76
467	4.05583	285.06		1211.62	4515.98	1130.32	1173.33	1886.72	2698.33	239.228	1086.83	1055.13	673.878	1095.37	613.251	194.167	1145.48	1305.29	262.96	2153.01	564.62	1566.71	1910.28	3036.53	123.784	706.587	1711.97	753.467	749.423	701.301	316.016	2915.39	1193.29	612.672	311.31
468	20.844	998.576		759.752	3694.19	5225.53	771.259	3940.33	354.001	399.22	374.714	1117.92	6524.87	582.234	345.155	30.4766	944.794	483.837	756.079	477.764	6171.95	447.486	857.847	396.082	4044.18	5703.77	1107.32	11453.1	240.305	1566.31	1184.67	189.17	367.671	466.269	85.8137
469	16.0567	997.549		2234.65	8543.72	325.394	6401.68	271.843	2131.58	897.969	1496.1	10071.1	8010.31	17062.1	19521.5	1246.78	4155.24	5192.31	2393.97	4519.22	405.361	2450.46	13323.1	30155.8	398.973	20139.1	22086.6	5001.97	443.61	2724.86	1856.74	7653.35	17710.4	9711.46	5974.62
470	23.5737	730.407		30161.9	3781.21	29684.2	55312.1	19712.7	49831.3	44688	36337.6	52653	25798.5	42649.3	36839.1	35425.3	79850.8	58426.9	114438	42941.3	4259.32	0	0	83083	114627	75735.6	64019.6	26395.3	42111.6	36401.8	54089.7	110573	93591.6	75710	68430.8
471	16.3874	682.301		16697.8	47165.8	11172.7	35045.7	4544.45	48198.9	40121.1	18513.8	46858.1	4391.86	36682.2	5885.58	5291.97	5156.53	565.148	15312.5	81040.3	18222.7	8875.98	3021.17	495.843	682.018	7855.29	4925.57	7326.3	2513.27	411.693	3923.53	11495.2	7458.98	10862.1	109676
472	21.1352	795.492		4204.26	5032.75	4240.81	5157.75	4448.49	3873.54	3015.47	3509.53	5386.41	4335.5	3045.9	2257.62	4751.22	1366.03	2525.09	1497.07	6507.21	891.019	5457.73	4454.16	2090.23	4097.82	1429.66	3976.69	4647.32	5213.32	4063.56	1504.15	1938.12	1196.79	3075.15	3766
473	21.7634	821.497		1420.44	4131.45	384.606	1460.86	4550.9	540.933	1537.65	4189.07	4435.7	1477.82	1719.71	568.244	265.883	388.726	710.087	837.641	10677.4	1849.56	554.845	3913.85	183.275	4415.56	652.708	174.526	3054.97	6320.42	5936.64	1796.48	174.345	697.922	8233.48	314.633
474	21.8427	821.497		2426.16	5203.55	384.606	995.568	1357.43	540.933	1537.65	1158.1	433.987	1551.06	1719.71	568.244	265.883	123.664	821.43	599.075	3277.28	1849.56	154.215	3913.85	910.598	2231.2	577.721	335.652	3054.97	1427.65	3609.7	1549	174.345	489.236	752.09	589.618
475	1.4943	233.958		783.984	3041.88	730.834	986.84	761.875	447.112	421.413	761.014	941.762	591.093	924.529	367.35	359.16	376.177	864.057	617.813	905.781	952.576	1106.99	762.137	775.809	705.871	839.128	1096.2	164.998	290.468	521.278	495.781	1472.07	419.588	296.319	998.296
476	18.1099	653.374		3074.93	2456.16	6541.36	554.622	1167.94	3370.95	3459.97	2282.68	1222.37	1535.63	1226.31	2579.22	1110.57	3779.45	3945.56	3223.41	1008.81	1728.45	4852.96	2499.02	2254.4	652.079	2111.23	3172.97	2678.29	1892.19	3256.42	5558.76	3532.07	2488.71	1440.6	4747.11
477	23.4947	846.404		790.174	7477.84	3213.2	17273.6	715.142	20853.4	5742.68	3196.7	4679.67	3870.79	838.013	16509.4	2944.86	1274	14093.7	9404.19	330.997	3830.29	1675.95	1721.25	8155.14	7122.16	861.46	1128.08	2114.9	2515.71	8782.42	6314.03	2334.62	1846.41	1327.92	8754.22
478	20.3707	653.307		651.62	6745.84	5254.34	1629.58	6950.23	1602.25	2891.57	2081.98	862.678	6132.8	6703.74	5931.67	451.458	80.449	1068.13	3031.01	7036.91	4717.98	6573.37	2309.59	133.6	132.31	703.964	207.847	411.522	4724.43	5120.74	1093.01	1691.81	3975.04	1368.26	2089.17
479	3.62556	755.104		1356.64	1726.19	1433.07	1272.09	1485.43	1605.13	810.964	1524.3	1195.15	1431.89	1366.61	553.532	449.776	1392.21	1561.39	1115.17	1683.06	952.538	1430.28	1288.45	1161.94	1603.61	872.108	1546.9	1202.59	1261.68	1170.21	1464.79	1484.9	1396.84	1530.51	1459.88
480	6.73356	718.107		1898.69	3494.67	2219.87	2402.84	1951.66	4580.82	2174.35	2105.81	483.008	2409.08	1242.85	2170.43	3723.39	815.006	2409.86	2622.57	2179.4	3314.75	2564.03	1290.45	3589.58	276.268	2391.21	1598.01	1982.37	1560.32	0	2213.87	2356.82	2235.75	2654.73	1967.86
481	6.95412	533.166		707.952	1563.08	972.603	874.209	932.061	1043.21	2022.23	856.059	766.057	1033.64	738.131	2087.37	640.044	3663.75	176.099	1003.01	887.526	807.093	930.688	745.437	2102.66	897.183	3216.46	1347.9	903.089	786.971	789.899	698.629	1089.13	2674.41	1639.76	3861.69
482	21.9432	809.483		999.389	3624.32	821.513	2486.97	2110.03	885.928	471.347	172.162	1259.35	2240.99	3929.29	1413.02	293.494	1296.96	1519.25	1286.89	1967.64	923.438	858.324	581.766	1180.28	2373.05	1953.04	956.094	1164.5	671.529	4098.78	3567.01	802.89	688.285	1846.44	793.781
483	19.3898	793.475		6888.48	2252.62	3702.82	75939.9	52379.7	27421.5	21671	17745.5	55657.7	16186.2	22761.2	69139.7	12498.8	21853.5	6510.65	2911.95	64710.8	6038.72	28375.2	21473.5	12625.8	2360.68	25781.8	18151.3	6178.15	27218.4	39355.4	18945	26150.2	34134.9	10648.7	10431.4
484	17.6036	809.472		1759.13	2041.45	695.463	2896.78	1446.97	771.538	499.7	1365.91	1479.95	1992.71	2103.64	1374.4	721.833	1269.67	505.893	257.305	2134.7	666.871	1853.19	1087.68	1016.34	1276.73	2339.8	1655.56	757.334	1116.48	1330.73	1018.29	694.906	1508.24	3429.99	457.479
485	16.1195	459.202		283.649	1951.41	2100.66	3364.16	2698.94	1599.18	2108.98	1628.91	1649.94	1297.63	1999.49	1638.17	69.5646	1324.41	1876.49	1307.73	3631.77	2416.2	1930.95	1079.56	413.098	1578.29	750.74	1709.04	2502.64	1958.7	1800.02	1587.85	1843.78	1750.27	1761.34	1510.63
486	6.79125	723.118		1203.84	2403.04	1272.22	1236.5	952.154	1268.27	2829.74	2657.77	2641.5	2424.16	1352.3	1215.77	2207.94	674.859	420.52	2350.91	2309.42	2520.59	2486.15	811.458	919.093	1117.86	1215.15	2291.63	2433.08	1070.05	937.713	2011.66	798.445	284.303	1004.3	123.819
487	23.4327	860.396		220.473	1680.77	2110.66	1097.76	709.646	1099.38	393.728	199.085	443.778	173.734	119.066	1986.3	249.542	590.988	263.263	615.33	62.7715	852.711	521.608	610.894	364.976	1888.79	501.863	871.083	288.089	463.33	1094.6	136.438	829.873	734.758	3165.9	169.77
488	16.4025	505.257		448.196	2598.35	190.234	1960.37	834.969	4308.43	3443.6	3764.17	1878.09	2860.46	233.037	2562.96	312.583	2976.94	493.102	4135.72	2171.42	3776.95	4950.04	4310.8	162.195	237.256	375.328	119.865	3536.46	4108.45	1875.61	5850.16	4174.07	4117.84	351.827	1602.84
489	14.5488	648.332		1759.37	1717.58	4339.46	78.4714	688.347	4309.96	1667.1	1476.63	259.864	840.626	278.8	1245.67	421.448	1591.29	819.176	844.77	585.732	2169.09	3243.16	1192.75	426.206	342.613	847.547	1594.11	1985.15	1234.99	1992.06	1983.86	2681.64	675.424	202.763	2927.09
490	19.8821	761.487		5809.99	1497.87	5265.59	2162.96	4676.63	7211.32	5691.79	5409.93	4159.29	3739.74	3537.42	4235.21	42.3265	184.103	81.5329	113.303	5120.07	9973.36	3897.31	4811.77	145.979	716.09	1224.55	258.653	4376.03	7881.09	7842.7	8433.11	1221.97	317.008	1166.25	117.416
491	16.1516	521.252		597.486	1836.29	3191.8	175.583	1272.92	3117.3	928.621	1044.63	292.594	675.461	443.738	708.588	471.975	712.463	937.754	1313.53	597.159	2335.91	1278.16	743.869	482.643	407.989	134.848	634.581	2926.02	2272.79	1168.4	2334.23	968.826	223.193	447.534	1067.71
492	20.3433	743.481		2920.46	1961.68	5578.33	275.633	1073.42	1644.91	234.635	1956.07	154.476	1537.27	1372.9	1806.47	0	59.1378	43.818	108.152	275.84	66.5889	183.81	156.235	33.0543	0	45.3584	168.913	2153.74	142.509	129.807	364.536	83.8096	166.283	91.092	45.7856
493	13.1126	447.134		403.993	1441.18	3003.61	3281.84	3258.08	2169.43	2691.3	1905.83	1006.67	2902.46	3067.01	3179.87	1318.63	2245.19	2175.63	2750.94	1919.88	2674.39	3323.31	2338.86	1803.26	1949.17	2119.41	2324	2437.77	2907.29	3111	2359.41	2797.45	2583.44	2652.95	1639.08
494	8.69489	519.316		534.15	1248.96	688.785	726.388	516.429	860.378	360.319	1469.02	481.191	2004.7	562.793	508.155	1551.01	304.567	1622.29	233.577	514.456	604.786	1642.32	494.769	366.855	1955.32	1956.29	672.503	340.311	452.614	638.164	852.729	2368.77	599.281	2205.25	1890.53
495	15.5143	429.192		189.517	2139.23	871.996	4185.3	3981.28	2976.43	4271.58	470.469	482.591	2574.91	3089.77	3469.76	264.965	3329.97	2293.42	3568.22	3910.7	3285.28	2307.48	147.557	1280.56	3237.1	148.565	368.834	654.549	4206.29	210.549	625.208	3314.5	261.485	3901.98	398.718
496	15.359	149.06		24.2013	2639.36	83.0458	6876.44	367.765	148.776	3884.95	474.922	116.931	3875.13	252.325	306.631	107.698	2293.51	240.706	376.291	3280.28	4118.5	274.654	363.374	286.035	194.111	71.4087	2216.44	4996.64	393.897	337.084	132.116	4853.42	97.8075	222.442	201.878
497	3.05622	315.074		39.5127	1673.55	70.4009	186.021	505.795	408.783	21.4665	85.7553	72.097	22.0613	305.764	97.3286	48.1586	134.723	1167.7	18.7187	316.618	100.454	126.385	323.903	2022.73	50.3408	87.6155	168.812	30.3295	26.333	30.7702	93.7001	290.627	93.3562	77.6079	121.43
498	17.5833	753.399		299.693	1155.01	528.573	1131.92	293.386	1005.47	1150.84	844.814	376.834	420.827	2322.24	2794.97	442.168	672.155	81.6148	280.772	700.561	380.126	1045.58	1491.75	2866.45	176.974	970.136	2287.38	1114.92	164.284	1595.84	1868.62	2052.84	870.01	535.704	1646.58
499	23.2683	540.27		708.793	2369.35	3346.58	4682.49	3235.8	4667.44	4829.24	3894.9	5052.16	3263.97	4058.17	4153.45	13.2639	125.802	697.672	315.125	4095.11	625.62	5308.95	2810.88	251.528	546.761	715.876	69.8514	3001.05	3665.66	4120.09	2557.47	258.633	748.739	72.9577	946.704
500	21.7879	513.306		516.886	1261.84	1559.16	431.344	1383.67	240.329	609.804	178.377	600.649	445.598	189.729	155.513	28.1951	92.6896	151.856	73.7441	232.717	501.46	242.546	169.088	90.2026	171.277	102.903	184.035	329.548	1714.08	282.27	1802.2	106.541	130.209	118.314	31.3725
501	16.2639	463.165		250.71	1704.91	955.099	551.478	4660.22	2501.35	3264.67	1929.38	847.878	2235.45	542.275	1504.98	74.8408	197.614	577.47	149.881	2680.94	2100.91	626.765	193.11	219.738	381.276	40.5242	131.303	2429.08	3077.27	1269.73	738.659	467.46	458.158	364.059	350.919
502	3.76259	306.982		746.329	927.975	1245.31	232.95	212.098	615.734	1472.67	170.214	602.618	1426.89	378.782	667.83	100.863	235.267	1391.37	216.422	1219.63	497.035	44.3162	1230.63	118.09	244.847	1627.28	243.282	489.676	1382.09	604.834	739.577	262.813	286.807	38.2764	75.9981
503	21.684	848.491		20233.3	18289.4	48796.1	31344.4	43647.1	38366.8	43251.8	40982.6	65901.2	42317	104819	88122.7	64131.4	58974	73193.7	25710.3	27787	11034	47955.3	57396.9	186628	18537.3	87371.1	121162	19957.7	17364.8	17757.7	23024	65798.2	35551.6	21784.8	13960.6
504	23.2577	792.497		52488.2	2852.85	102054	5836.37	4905.52	166549	9395.6	13159.3	28106.4	20632.2	95739	2092.43	2161.74	281.302	1633.74	9.51711	222250	3120.55	4686.26	61479.2	2430.34	9785.46	5970.96	12063.7	31003.9	113815	307147	52188.2	5547.15	84182.7	195.577	3986.26
505	19.2982	792.494		0	0	157523	0	0	0	0	0	0	0	0	0	0	0	0	0	0	36980.9	0	0	0	0	0	0	0	186424	0	0	0	0	0	0
506	22.4815	792.497		23053.4	3334.14	203162	8139.93	2951.1	16492.8	6757.71	37051.5	204434	62037.7	84941.3	7749.51	11315.4	3440.95	689.675	1449.07	31384.6	55867.6	5144.64	24349.2	19835.1	59658.4	2721.64	10285.2	22508.9	238156	36098.5	18825.8	5462.07	39773.8	665.252	7957.73
507	6.63588	680.155		11304.1	15639.1	21868.6	11695.4	26505.1	18493.8	14091.3	15591.9	16807.3	10051.8	34958.1	10837.8	3253.2	11064.6	11019.8	10396.7	17664.9	7031.37	8734.6	11821.6	13320.4	17421.4	26815.4	20949.3	10674.7	11918.6	11923.9	9433.51	12573.2	10131.4	16366.1	7929.98
508	22.9017	845.405		7505.17	2060.37	70908.2	70603	59264.4	94926.6	3661.34	35616.7	16979.4	5056.98	8445	41367.4	2895.4	20074.5	33554.7	20030.2	89445	81853.9	58154.8	15612.2	4813.82	22518.8	9544.71	5421.75	55407.6	1026.8	16576.5	10165.2	6827.85	12166.6	9441.53	10526
509	16.6725	789.357		0	0	15060.9	0	0	0	0	0	0	0	0	0	0	0	0	8131.66	0	0	0	0	0	0	0	0	0	0	0	0	0	0	0	0
510	20.0814	823.482		973.037	1488.55	10040	7225.43	2884.28	1585.17	3762	3180.3	3786.24	2894.35	4485.88	5868.77	3427.75	1874.51	5957.24	2848.37	9588.77	2806.74	3929.37	3008.91	2002.6	5355.67	7370.11	559.258	4286.85	5626.04	612.319	3784.34	4709.51	2152.68	5016.99	10044.2
511	6.0355	739.209		1351.58	2038.14	7961.73	1517.53	1996.66	2633.59	1649.94	951.812	1290.89	14073	1018.25	1317.47	11786.8	1002.97	2207.14	10359.7	1790.16	1741.45	1539.11	1355.24	1995.74	14143.9	1602.78	5033.22	1443.44	1764.16	1849.99	2767.25	1719.06	2182.72	1998.3	18244.5
512	21.5317	845.399		762.236	311.077	25417.8	6850.55	592.621	11948	9905.22	3257.32	8303.77	8919.32	1575.38	8203.83	12625.7	4309.74	11274.8	1274.13	12771.1	7847.06	12552.2	5919.11	6888.6	14167.6	7757.8	1320.78	2795.16	17410.1	483.812	8187.14	804.603	1277.96	591.756	14877.9
513	3.81511	940.166		8886.46	8492.81	6652.96	12500.1	9189.61	9188.77	13972.8	13633.1	6680.41	12029.4	10145.3	7399.67	19523.5	17506.7	15277.9	25006.5	8779.89	7196.58	9442.64	13211.6	14359.9	14398.8	13794.1	15505.4	11078.7	11488	13172.2	17218.6	13246.1	19989.8	15172.7	15983.9
514	23.2273	968.548		2462.26	534.532	6260.67	448.942	701.395	1751.19	8083.08	1182.67	906.229	2158.17	2565.94	11260.8	1376.43	4998.76	4314.43	593.414	840.088	1574.61	12083.5	3276.6	1947.67	1101.79	2107.9	1945.1	1194.38	1884.08	1648.24	1213.09	1338.85	3557.91	278.572	1059.99
515	22.2317	794.486		3929.4	5846.04	15028.6	17497.4	5642.2	14938.9	4748.81	11807.8	11256.9	4477.05	24352.5	10665.1	2316.97	5754.74	3186.22	2301.67	6888.47	12120.2	6924.51	5150.11	3751.72	4310.82	5292.08	3544.21	5518.7	5122.71	14718.5	12795.6	2736.53	1947.31	2829.32	3380.95
516	21.5239	935.568		367.98	841.361	38780	3289.26	41560.8	2940.36	1149.63	300.741	2154.44	308.987	1333.1	2608.13	1016.98	483.093	980.006	8.5529	5567.35	1729.36	565.141	792.877	100.951	185.167	1568.93	908.605	3484.04	1030.54	23825.6	2589.5	254.277	2442.06	4639.57	101.569
517	1.23358	465.793		702.77	556.612	4061.39	808.898	709.463	5953.51	1235.64	5755.3	493.937	297.901	568.609	515.328	36.0498	408.509	416.804	4509.38	932.947	523.705	4768.08	4899.06	501.38	764.53	4359.37	4899.01	183.014	98.8764	336.403	290.629	380.061	229.485	162.224	208.913
518	23.5564	759.477		690.539	913.705	4118.94	1812.14	244.321	294.212	303.399	320.276	454.519	1050.23	147.82	363.635	334.057	163.304	363.601	106.092	486.021	1718.26	124.426	109.247	217.796	109.147	3107.93	66.3967	263.137	3786.47	418.349	63.0546	364.437	131.76	85.6701	280.077
519	18.9502	810.47		9133.67	3351.11	4169.52	21735.9	9724.96	6053.71	3927.64	7565.26	10950.5	3290.03	14194.8	7323.5	2334.83	4896.36	3032.69	1922.46	6441.83	6185.86	10981	4655.84	2478.27	6294.72	6001.49	3053.8	8720.91	11422.5	5633.91	5857.68	4265.3	6535.27	18082.9	2392.99
520	1.47823	254.014		2042.13	1864.07	2392.11	2472.01	2302	2943.35	2941.57	2806.07	1387.69	1608.14	2026.04	1910.13	1823.45	3532.55	2638.95	3638.33	2705.73	1716.65	3270.62	3607.69	3426.61	2692.92	4034.08	4451.04	2449.13	2066.82	4194.7	4149.31	2828.55	3971.97	2154.19	3878.26
521	22.9048	819.524		808.777	400.125	11444.7	1510.56	1775.6	1009.85	18252.2	25761.2	10108	446.269	565.925	27805.7	118.164	539.565	582.113	862.215	204588	4176.93	2782.7	1217.91	4852.38	268.754	12863.7	5012.85	1332.91	3494.42	27782.2	1228.84	840.423	170.886	6306	3063.41
522	18.9454	838.474		5088.65	2155.58	6032.84	18863.7	12718.9	4683.72	4909.34	27446.8	14113.8	14711.6	26721.8	58524.4	2569.6	9490.71	2207.56	21204	8585.37	5392.84	4501.24	12990	8403.52	2363.84	7511.13	10532.8	16013.4	12778	7139.98	10488	4220.97	2074.72	21421.4	18299.7
523	21.9338	1050.57		253.833	219.422	3899.14	1928.84	198.873	319.489	375.865	156.095	1095.8	2715.21	264.202	155.145	592.131	322.116	156.806	1.4297	197.998	181.885	421.538	283.619	162.486	200.629	197.084	233.68	233.725	656.775	286.022	191.711	778.368	180.904	167.365	162.558
524	6.98622	389.123		3275.42	2257.8	4750.77	3015.08	2191.47	3572.09	4254.41	4272.05	3703.91	3090.42	2423.27	4423.02	2474.06	2957.54	2460.66	624.764	4262.96	3517.4	4402.18	4222.81	4124.82	3041.26	3322.05	4330.8	3854.38	1898.5	3608.94	3577.36	1393.65	899.469	2604.38	2825.61
525	21.362	1049.57		262.732	314.556	9627.61	806.378	612.515	652.695	4939.15	412.234	733.494	2188.11	2183.81	485.532	1647.32	340.858	81.6991	19.1176	158.739	261.325	1791.96	743.684	338.311	1511.86	188.46	1270.64	896.45	1010.97	349.999	117.196	1463.68	1008.61	1075.36	1004.72
526	19.0908	983.567		3762.5	5998.69	4852.5	2337.77	10370.8	2120.96	4246.36	8594.7	5060.78	6361.25	8174	3377.62	3647.14	3593.08	4103.69	717.208	13186.6	3713.24	3544.02	4949.69	5045.72	2534.09	3452.13	729.686	4599.71	7151.89	11424.8	2227.46	4989.65	911.659	7287.1	1519.67
527	20.7972	1050.57		79.8144	32.4599	2767.71	214.193	528.829	365.101	685.653	194.193	228.674	535.936	202.966	139.308	213.767	99.1201	24.3812	0	258.163	677.391	2072.95	575.785	488.105	146.326	344.328	256.366	420.014	554.218	132.415	644.543	205.408	198.838	42.5724	202.92
528	12.624	573.291		1723.14	1994.93	3609.83	1355.21	4231.23	7664.81	3063.8	3314.48	2483	3110.5	3242.72	5710.98	3268.56	5258.27	4649.27	2738.97	1327.24	3539.34	6757.13	3207.24	9223.85	1394.58	4924.05	6421.31	2038.37	1589.75	2901.55	3123.69	5466.02	3714.98	1823.92	4639.89
529	9.73728	659.276		1411.17	395.919	3144.86	735.444	200.515	352.836	1053.59	504.315	432.441	8189.39	735.729	710.591	7663.54	878.717	2148.18	5085.17	138.281	136.045	345.72	162.242	233.011	6982.09	259.727	202.61	340.749	179.484	152.552	213.908	316.012	755.088	254.021	5985.41
530	23.8375	1008.64		226.852	408.935	3821.62	4382.45	1519.9	1251.84	1050.53	893.819	302.013	2454.41	1021.2	793.007	1095.54	3236.15	5870.76	408.701	1041.14	2427.42	1125.41	792.086	2002.44	1287.06	6858.65	2718.19	710.336	801.258	1343.02	285.178	910.909	5026.95	1539.22	2789.16
531	9.23262	606.121		2261.33	2281.49	3354.19	299.924	1299.17	4062.18	1989.25	2040.4	680.175	1574.63	911.541	4179.63	203.834	4176.18	5350.69	2733.45	135.295	572.166	1316.48	1118.84	2320.52	53.8086	352.406	1845.32	1138.4	81.1511	1391.68	1295.19	1774.8	3356.87	131.16	1096.95
532	18.2028	983.564		180.052	1694.14	5508.09	1046.79	5939.89	1352.97	1075.93	1293.22	179.011	172.007	2184.48	1239.19	598.544	216.312	1433.61	612.22	1318.89	2816.62	1322.91	762.483	1715.29	1355.66	427.539	1637.38	1603.74	789.041	587.638	2961.04	3781.74	1092.06	1891.42	3728.54
533	23.3162	822.521		2609.67	1077.15	4404.12	5133.1	3961.25	343.068	5436.94	5665.8	5585.24	357.923	909.064	6104.55	137.342	2409.24	1683.95	122.921	2641.41	28329.3	3070.94	3337.69	562.258	8376.1	98.3699	305.55	2748.54	8422	8601.85	3038.41	472.273	3164.14	489.103	768.623
534	20.4071	741.436		0	0	3681.72	196.959	0	0	0	0	78.55	1248.71	160.664	0	1647.12	99.2523	350.803	1022.07	132.095	0	0	36.1394	165.299	118.065	28.8764	191.186	0	0	0	0	87.5974	0	94.2632	1901.34
535	12.8934	682.3		92.7245	265.108	3279.24	1673.89	399.602	959.777	254.034	675.903	1917.33	537.599	337.634	2803.08	6.56756	157.124	154.367	134.573	2129.25	903.366	232.84	297.716	57.2545	38.2093	158.627	154.138	326.139	230.431	67.3057	220.869	186.04	186.283	353.859	84.8936
536	19.4126	695.402		129.255	159.862	2028.9	303.5	230.398	324.618	101.687	329.074	115.733	4391.6	312.608	160.823	4456.66	141.9	960.98	1957.54	358.874	131.883	296.065	268.2	49.8991	4243.35	76.7739	52.9407	248.907	180.626	70.487	157.955	146.772	75.166	116.795	3171.78
537	22.6514	725.422		370.499	260.037	3010.12	158.402	203.82	248.077	69.3775	101.346	61.8183	3453.53	53.2632	53.7001	7296.32	68.7535	701.657	984.145	289.557	332.217	204.807	101.095	120.842	2815.55	84.0283	109.03	194.345	78.0472	109.975	38.3489	61.7775	38.8475	99.4931	1898.37
538	7.33235	419.133		1143.19	1262.98	3672.03	4532.46	1254.91	2073.13	2740.04	1176.75	2114.11	1081.06	1203.41	1065.8	936.05	928.402	2025.63	957.666	4344.13	2344.21	1359.93	1982.63	1537.09	1107.06	1274.25	1540.18	997.898	873.902	1017.1	1681.3	3573.53	1183.09	1492.21	959.909
539	24.1328	822.529		41.6041	359.481	4204.18	576.716	1184.74	390.164	5537.18	755.398	2979.3	1072.28	558.985	4233.24	317.042	613.948	97.7096	19.5704	8602.58	718.451	182.861	970.551	136.578	341.454	1298.8	560.668	305.761	4112.36	83.169	288.083	496.501	7996.83	9618.94	170.377
540	21.9236	869.495		3104.71	2468.91	6242.32	3017.6	1275.69	253.275	614.904	119.639	419.843	1497.64	1185.51	530.553	189.276	133.714	112.195	237.92	326.827	931.141	5871.86	5298.38	84.629	95.8064	156.617	1418.93	422.087	618.224	972.204	1338.45	137.339	553.869	122.844	47.7083
541	22.5125	1051.6		48.925	202.357	2775.35	308.364	264.758	115.179	195.585	180.308	283.391	275.995	438.613	868.633	152.059	87.5441	60.8671	29.7552	63.3912	287.769	311.208	351.714	610.992	149.418	111.228	465.279	160.824	84.2773	299.586	156.006	433.301	166.561	126.488	79.8841
542	24.6587	830.406		863.441	836.311	3009.28	1332.73	741.298	1577.59	6977.5	5065.79	2810.97	609.34	249.975	2570.46	1277.61	832.858	345.61	189.247	736.292	615.876	716.875	2571.88	203.749	105.54	402.451	1089.58	411.943	1263.19	7130.64	738.522	222.134	2243.52	155.848	33.0169
543	3.26026	727.193		1678.91	244.774	2140.69	1743.7	2032.23	1523.18	1348.98	1915.17	1958	697.452	2122.65	1503.86	2222.69	1255.54	736.05	711.085	1637.02	2025.7	2223.89	1474.21	2390.28	1604.85	1537.69	2085.37	2141.45	843.748	1493.44	1987.62	2487.91	1509.29	2184.27	2053.13
544	13.6111	367.212		156.901	7.64357	2949.87	121.607	3559.42	1084.88	38.2652	12.0757	219.863	10.5092	21.8506	532.893	72.5043	157.435	268.947	35.0509	55.6215	191.247	415.223	24.2777	58.9763	62.3341	397.556	224.365	387.382	68.6692	29.6144	22.4006	163.952	209.019	231.769	238.396
545	15.5336	475.198		480.928	278.358	4280.43	6598.77	4863.39	3781.72	4473.89	579.076	2420.12	3148.13	1986.75	4570.9	396.685	816.094	1378.57	4263.75	218.098	788.824	589.513	798.906	1785.16	3289.93	385.878	2597.42	4356.95	2237.97	3120.06	1116.36	4662.36	295.363	3773.65	2447.77
546	20.0167	811.457		0	0	2079.14	0	0	0	0	0	0	0	0	0	0	0	0	0	0	0	0	0	0	0	0	0	0	0	0	0	0	0	0	0
547	5.39387	347.037		503.191	1041.67	1439.34	1743.15	1032.84	608.113	887.753	780.007	934.394	804.809	1576.95	549.747	325.583	354.672	678.536	325.844	1336.04	1177.38	1696.46	676.953	1610.84	1904.38	1798.5	1837.95	748.153	636.915	527.933	160.417	1306.49	241.257	770.983	1895.26
548	23.6097	1049.56		118.623	554.448	1324.66	103.114	115.602	74.2921	1308.6	404.739	32.1501	30.8494	131.591	313.217	171.481	264.737	146.855	25.5435	81.8319	24.9731	317.376	188.034	178.766	1898.64	77.9674	1934.12	1829.24	426.213	171.002	149.658	2239.02	1344.48	1250.68	871.917
549	18.0804	811.478		1391.43	566.539	1215.3	2945.37	1606.6	742.927	546.362	3048.53	1537.59	837.818	1693.75	901.825	1214.51	2146.82	633.935	467.766	2794.4	193.831	656.769	1270.39	628.242	1577.83	1615.65	3148.59	2875.98	3619.34	2234.43	1973.75	1048.37	2409.5	8969.73	526.51
550	16.8894	247.169		313.086	83.2772	1299.11	25.9044	934.31	5390.32	46.0989	116.874	212.947	122.463	87.8577	389.259	12.1441	541.816	83.3331	14.0943	43.0745	5192.4	508.102	18.0158	4.73972	9.13615	1708.03	422.523	288.875	311.445	6.01401	17.5226	842.71	104.104	120.558	2066.8
551	14.1764	726.379		898.398	1411.95	1656.34	1983.75	1600.24	1225.44	990.215	1561.51	2751.79	861.978	2737.81	2251.18	983.246	1581.38	1058.16	619.734	1516.7	673.721	2135.2	2081.84	3971.96	4379.69	2242.97	3052.38	1035.06	1004.9	1777.39	1406.68	1378.87	1789.47	2195.38	1289.71
552	15.7667	463.166		290.115	410.702	2473.41	454.748	1134.49	1129.42	768.143	511.041	456.388	958.262	538.883	582.13	260.358	587.511	479.14	400.465	425.497	773.773	276.515	424.28	451.591	826.184	102.185	222.814	729.808	455.455	728.283	240.826	303.886	262.051	911.054	200.14
553	5.59482	518.165		1151.83	533.849	999.433	786.377	1275.19	1487.23	1729.98	1639.39	1039.79	191.003	278.622	666.118	736.582	750.704	119.887	1480.34	1566.81	567.839	1162.67	1188.35	582.307	1659.67	1524.93	1551.28	1809.37	1305.11	1104.52	1386.26	634.58	728.816	1319.23	491.594
554	5.20882	369.083		365.686	523.026	1308.47	318.098	507.448	459.971	371.184	483.71	89.4527	250.121	212.085	254.428	1448.99	264.406	458.499	432.114	413.459	145.16	319.684	331.756	449.296	354.908	208.193	295.532	1108.05	372.013	1260.84	2223.31	323.997	580.491	386.963	313.746
555	7.40913	439.159		227.851	272.456	1021.01	554.714	237.562	97.7154	115.236	151.566	1265.23	876.22	473.723	232.187	249.494	144.537	267.433	388.794	184.471	200.558	160.903	183.88	157.797	464.803	204.651	452.513	250.104	231.111	420.563	324.416	277.039	235.527	1077.48	683.231
556	6.89254	317.064		443.191	891.835	900.108	1048.79	969.04	886.652	1025.22	905.1	594.671	908.848	577.333	799.085	978.359	782.328	885.977	1006.35	1048.86	1064.52	908.338	938.174	633.15	714.433	911.178	717.052	656.432	478.993	681.866	721.505	852.002	688.096	1050.11	879.914
557	17.428	693.393		16.9709	15.4152	1593.72	39.9502	15.0066	20.0793	34.8639	48.0826	88.3369	5697.47	118.637	146.526	6310.1	19.5964	278.078	1331.06	109.482	32.0124	0	42.9761	50.5235	276.399	92.0732	41.7332	21.9041	46.8113	53.7139	27.5858	9.5175	33.2958	54.6719	3667.47
558	18.9014	951.564		562.121	621.639	1084.92	162.714	208.139	367.031	2632.26	791.872	446.54	899.619	300.053	1962.66	0	185.998	325.4	735.791	941.431	4596.8	1478.04	2316.89	78.7565	541.351	93.7648	252.156	987.825	289.526	2253.74	1505.29	625.497	44.5562	313.538	197.502
559	6.33908	419.133		256.403	924.871	1157.52	1210.43	142.236	170.708	313.334	349.583	143.192	738.238	145.948	160.141	241.181	825.206	691.605	112.659	791.036	288.336	90.6741	410.831	102.077	234.151	252.341	320.595	73.4717	47.2655	241.863	92.3373	665.742	27.7831	343.42	63.6986
560	23.9354	345.204		518.673	569.957	985.635	372.478	771.806	934.043	718.095	671.794	340.108	497.964	446.305	457.784	105.621	298.444	725.142	1176.71	509.773	326.256	843.103	983.743	114.475	429.943	544.989	719.006	634.995	125.399	752.338	1217.59	478.328	763.407	289.692	384.832
561	4.48388	728.151		324.215	160.062	1367.33	50.1819	309.824	103.138	283.101	159.343	358.846	354.376	268.709	108.055	194.775	216.187	79.3944	202.241	223.851	131.807	279.669	297.281	123.584	522.816	54.4748	307.247	190.698	412.824	57.5825	154.756	371.707	149.919	497.855	342.186
562	24.1755	455.352		165.654	105.993	1093.79	141.181	212.619	1001.5	50.8518	47.5119	156.08	38.7732	56.2372	261.688	26.137	73.4542	192.101	24.0493	12.2954	167.266	5.19668	36.0631	9.34084	6.19759	31.7844	14.8735	188.323	86.7568	5.64503	5.62314	1861.94	9.13448	35.8271	237.442
563	19.4001	791.469		76176.9	49950.6	28152.6	165470	167003	118797	88821.5	78730.6	396765	89010	368284	392130	173204	164806	27749	39824.6	370106	105703	395027	102201	49497.8	56829.9	43520.6	98460.2	93961.7	101105	190069	109949	143016	66286.1	89235.2	112099
564	20.6926	792.495		4144.05	1962.17	24597.9	24052.7	4367.05	83224.9	1814.11	40955.8	13448	1942.19	51875.6	27225.5	26446.7	6452.6	12450.6	3854.09	145481	6269.87	19157.8	32651.5	21916.6	52988.1	23287.6	25830.5	113279	75625.8	107045	73584.8	8189.24	23867.5	29021.8	11317.5
565	21.0148	819.497		20483.3	12938.7	10729.7	34462.4	21312.9	20655.5	22193	22858.4	35223.8	20605.5	57573.2	38696.1	13044.7	20807.3	14483.9	7430.58	29062.9	8348.12	22707.2	25991.1	33334.5	31335.7	38539.7	39222	17883.7	17994.3	11618.9	19600.8	19592.4	19210.4	26483.4	22185.8
566	19.064	982.568		1840.87	6594.04	3970.03	11000	4309.59	68991.3	51411.8	14458.8	6078.71	13026.4	1604.33	25546.5	2648.45	5831.36	3060.57	1334.04	27811.8	24299.5	4122.83	10474.7	5441.14	1899.08	27370.4	7641.77	2412.46	3712.34	8693.57	6178.54	35064.9	19834.1	4200.97	6909.62
567	8.16211	591.171		8437.71	2797.37	4791.81	11695.3	13152.5	40110.4	11088.6	6405.55	7571.08	6144.45	13173.4	57661.4	79709.1	107950	22675	7543.1	12233.5	1998.89	8312.97	3759.33	5446.47	6633.58	11533.8	13621.4	92755.4	65954.3	40559.2	66293.5	12246.1	77303.3	75807.4	10602.7
568	20.6188	847.486		12074.5	25823.6	6908.22	14138.3	21815	8359.77	11043.9	16237.1	16193.9	31981.6	43342	25911.2	34691.4	32524.1	24775.1	15522.6	6361.69	5440.94	14449.3	9499.33	101277	11234.8	41058.2	47585.2	8177.61	9470.27	14317.3	23132.3	34589.3	19555.5	9129.54	24034.2
569	21.1386	794.486		7700.83	6403.9	13003.5	21616.6	9044.6	12870.9	5850.44	5320.07	15398.2	6108.7	10346.2	16856.9	8810.36	6792.25	4617.11	3462.64	8840.89	19506	8528.46	4565.21	6703.95	7018.29	7964.45	5728.04	6190.01	6637.45	13636.3	13229.1	1921.04	3124.84	5865.11	4937.82
570	22.6148	821.49		7375.62	4692.51	3712.75	14293	8907.16	6415.35	6507.92	5046.87	7761.05	11931.6	8353.96	4069.24	11206.4	5134.06	4407.89	3546.97	8929.19	7682.1	6980.44	2287.45	2061.92	14169.3	5575.27	4587.95	9451.8	8312.84	6318.51	4975.21	2670.98	3499.92	8085.37	3106.66
571	18.4884	1028.56		162.868	1076.91	107.661	5142.37	1603.32	7655.97	1335.06	1028.86	1241.07	792.199	8395.75	1124.35	413.535	6917.18	575.111	357.62	421.983	3056.69	1050.09	4775.42	1324.13	209.784	775.23	1128.56	268.479	817.624	1922.55	492.567	1394.52	1782.56	1136.48	1218.3
572	3.53608	323.133		4573.08	3301.91	2452	8233.23	3961.07	8663.98	7253.54	8417.31	7152.18	6238.53	7754.96	3603.45	1979.21	7026.77	5900.81	1567.76	3815.84	6202.95	9165.57	6712.83	5809.85	1453.85	7768.87	8561.68	7838.68	3598.94	9240.76	8985.01	7320.32	7503.52	8297.82	2981.66
573	24.345	1014.58		1214.2	901.316	634.598	7465.58	732.193	2417.64	10115.6	686.111	8226.4	682.388	3448.12	321.791	1361.62	2756.66	1402.04	902.141	3399.94	1693.15	798.454	744.258	6945.37	5677.62	5620.97	2301.07	1264.01	8846.08	1541.41	1615.9	852.61	849.156	8812.18	4240.6
574	17.6847	806.476		10752.3	18000.3	2447.47	12282.9	14089.4	6209.94	8164.13	5764.84	23185.3	8475.12	117218	17437.4	0	1004.7	1627.65	4637.49	22386.7	5969.42	654.886	4688.81	4160.6	5740.78	4819.92	11387	8303.19	12835.3	250.876	6308.62	8048.17	32373	2046.12	676.266
575	22.1611	935.567		583.736	716.708	2881.9	38384.6	2738.08	1292.11	695.872	725.555	2409.67	193.009	250.074	1250.16	5224.46	1731.97	1443.46	0	4737.86	326.333	406.058	289.568	89.7288	307.163	1469.37	1747.84	1139.31	174.51	4133.64	691.114	200.73	2311.95	4191.28	479.727
576	23.1953	968.548		2462.26	534.532	2781.79	7609.58	701.395	1751.19	7882.82	1700.83	906.229	3108.73	2565.94	6131.76	1376.43	4998.76	11042.5	3261.63	840.088	1666.15	2322.23	3276.6	3702.18	1101.79	2107.9	2114.16	1958.09	1884.08	2054.19	1906.21	2014.33	4328.34	2100.93	669.466
577	6.62593	225.065		5263.3	1985.39	4080.87	7651.72	7146.48	4108.06	3678.78	4296.5	1909.72	5910.36	4793.73	4520.61	2886.58	1177.02	4467.79	1058.74	2424.76	3269.29	3569.11	2404.07	5603.07	4319.1	6218.56	5032.65	3529.24	531.777	3239.14	2584.14	6708.3	1544.5	1168.99	6112.48
578	19.0756	887.446		4444.93	3541.75	2702.41	5403.01	3506.82	2947.35	4484.11	5685.6	5219.75	7823.23	11065.1	7401.47	7282.09	10495.2	7315.75	4843.35	2556.15	1295.86	4652.69	4119.19	16618.4	4182.52	11505.1	13447.6	2113.67	1915.27	3772.09	2887.1	9800.03	4260.77	3870.2	9332.3
579	20.8594	824.505		6709.8	3043.29	2961.19	17815.5	2391.87	6004.65	0	0	5939.85	0	5807.61	733.594	2147.93	2778.64	328.818	0	11171.1	0	1519.63	2490.7	961.674	4977.02	3608.34	5360.56	403.834	6676.37	627.166	596.96	1748.8	2458.04	12971.7	0
580	19.0908	1028.56		1823.47	1432.88	1023.88	5254.96	3234.54	3888.55	2694.43	1421.78	4604.83	3555.33	1097.64	2991.88	925.791	3170.72	2487.06	308.287	1014.44	2278.69	2140.18	2333.26	3826.33	1865.96	808.144	5020.62	2270.78	5722.36	5520.68	1449.44	4075.4	1212.75	1609.35	4586.12
581	18.8283	844.4		2518.83	2728.31	2624.23	31655.6	1181.98	9015.54	5799.52	4133.73	342.375	701.561	2200.11	1098.51	241.756	9837.83	11201.3	570.018	5500.81	1759.92	312.539	987.545	18064.7	841.497	16674.1	1020.26	6937.98	38081.6	3268.38	3140.96	3764.67	11806.1	452.312	40714.5
582	18.7062	1011.55		1539.63	2495.27	3189.72	5420.94	2941.71	6625.02	4326.7	5170.75	5520.02	5753.57	5269.1	2836.43	4257.21	18469.2	6924.28	832.731	612.733	671.559	737.071	2198.71	14531.5	1726	12562.3	12840.6	1048.82	1697.01	2299.98	1256.41	16055.9	5609.42	3607.45	8104.84
583	18.1841	836.48		319.343	184.823	191.936	10183.4	824.574	972.331	1336.47	2060.82	430.685	178.466	4491.14	767.31	182.665	1075.31	728.391	127.451	891.256	233.019	619.251	1126.47	1143.53	0	364.031	256.265	711.423	1159.54	316.631	1052.32	1841.84	2341.32	991.136	849.059
584	19.2659	709.387		2321.49	1344.62	1827.99	3848.13	2176.57	1514.97	1326.24	1341.06	3915.89	6387.35	2223.68	1651.46	5592.55	1149.69	2523.83	2935.96	3237.35	1803.34	4117.15	2891.68	1140.4	5520.17	2015.12	2002.81	2772.14	2611.51	2472.69	2177.7	552.597	845.726	3273.06	2578.94
585	20.536	789.468		5719.05	1681.24	758.003	4238.56	522.583	1000	1541.67	2237.04	305.298	895.351	7329.4	6160.03	199.43	176.28	918.903	780.652	1639.41	1030.51	10355.9	1120.81	4068.36	8227.81	2483.94	7331.65	3675.64	3552.53	637.146	638.636	1457.37	303.955	796.34	379.223
586	23.2847	969.546		1331.01	261.821	134.49	4878.05	936.259	1978.59	1422.17	1862.46	200.735	1237.96	1430.98	1265.16	4748.83	1328.14	1149.83	7237.38	1406.26	266.713	12959.9	974.43	587.183	615.502	2857.94	2003.74	172.054	9530.17	7870.54	9836.62	1719.14	3496.09	494.679	1322.79
587	19.4068	906.457		1391.27	924.963	873.668	3559.43	830.73	701.74	3299.47	4320.58	958.257	1325.73	609.076	1019.92	515.869	5222.51	1173.89	204.395	384.449	1876.99	1385.28	2509.9	780.538	406.272	1990.57	2350.97	428.903	263.933	1257.07	678.385	1696.89	242.271	736.18	1017.4
588	19.3351	839.483		8144.32	5167.89	3356.97	5059.92	7281.85	10715.6	3257.65	5605.95	3211.55	4439.56	4897.39	5670.78	5849.08	13656.4	7162.72	1869.34	3529.18	6095.24	8263.26	4742.26	7546.38	1055.79	2792.89	2207.51	4211.13	7480.25	3209.39	7072.96	11409.2	5887.15	4061.67	2764.46
589	18.7485	1180.52		1559.6	390.077	153.173	2953.49	1167.44	1037.71	369.144	216.428	796.518	173.005	993.527	355.346	383.981	292.782	199.33	31.7822	1342.28	422.751	191.762	57.0407	52.2166	277.486	395.366	257.603	1568.6	2663.44	102.046	82.4611	49.3803	311.185	882.625	67.9625
590	20.2544	795.487		1200.19	232.432	450.563	5036.52	193.388	4807.23	1918.64	1331.47	1498.89	2803.98	4052.61	815.213	3648.73	1032.28	856.693	692.005	5977.4	5068.43	385.635	800.549	1883.46	4791.27	2024.1	2559.81	1184.02	361.333	172.036	503.253	1851.42	578.618	1632.53	465.208
591	3.75845	896.118		1219.35	1641.96	1461.07	2621.51	2585.91	1111.82	1551.08	1228.41	1525.47	2111.93	856.038	488.342	3857.71	2173.65	4466.43	1811.09	2366.1	1070.88	2010.29	1593.58	6026.76	4719.86	3950.4	1169.58	1892.2	3013.34	3208.4	3875.93	3546.79	6358.88	1586.43	4343.28
592	18.5311	1001.56		1505.83	691.629	470.785	3694.19	1141.98	800.928	1143.81	1541.08	971.443	900.54	1657.28	1364.23	650.689	516.409	146.759	56.7432	1683.63	1446.02	1891.48	1107.08	908.178	689.725	480.435	492.184	160.627	1592.75	1408.8	938.228	700.755	306.045	1962.44	200.059
593	15.5809	727.398		1966.63	283.684	339.463	4585.22	2178.96	1031.98	513.213	1867.48	4923.05	551.814	2101.91	1378.46	499.493	241.462	833.447	308.886	3820.98	81.7316	1554.46	1450.23	238.862	542.719	1734.79	1063.03	690.564	1356.45	386.351	1076.11	947.927	1283.36	4272.92	1246.44
594	24.0495	712.398		861.167	3299.8	4524.99	6788.06	2407.24	2486.6	2474.57	1538.71	2202.69	1754.4	635.071	8220.15	608.947	3878.98	7156.1	4596.46	6407.89	2717.76	1407.53	1697.91	7040.81	4369.67	5480.63	2060.37	1644.32	965.245	5994.87	984.309	6708.6	4121.32	4104.19	8901.49
595	15.0574	727.396		914.662	490.309	47.8524	5284.34	2037.76	868.705	610.929	409.437	1375.79	233.033	1206.19	940.561	767.451	83.4247	283.295	235.622	3167.51	145.548	1213.28	2758.35	101.705	171.839	508.329	1170.09	900.342	1685.29	1781.15	650.269	594.332	822.387	2047.09	706.202
596	1.50523	329.923		1127.21	727.867	962.855	1732.87	879.946	692.297	2144.11	1291.48	751.461	794.953	1127.77	887.137	396.82	542.977	761.547	1069.13	1615.27	1563.78	1187.09	2641.8	1834.09	1478.6	800.255	2035.92	630.752	478.574	1006.18	919.541	750.676	968.423	484.222	894.202
597	22.0283	837.487		1654.17	1198.98	1292.84	2382.87	2109.19	317.963	518.151	908.14	707.647	429.409	672.473	1049.83	2810.68	549.014	95.2859	670.323	1316.59	2383.47	607.688	1729.71	673.477	3232.6	3351.25	555.581	151.488	158.987	257.839	642.567	273.309	223.463	891.016	488.608
598	16.8982	824.461		339.034	415.633	139.047	4250.55	92.3284	193.387	68.8869	102.401	1126.99	0	1551.18	390.465	269.952	337.028	146.935	0	1136.22	78.9723	99.8823	817.608	2600.52	228.834	1293.74	713.455	0	378.188	182.569	196.718	164.391	490.628	1109.86	0
599	21.8614	822.512		178.766	252.245	527.742	5519.77	275.211	2115.24	3574.62	368.744	486.85	3096	4012.98	644.126	721.491	1894.14	939.197	1271.15	1004.57	2433.99	710.798	843.717	839.805	1136.71	187.577	1387.8	268.693	10311.9	275.846	890.077	1745.43	133.186	1554.14	676.968
600	21.1649	737.405		927.486	1011.96	1388.98	2865.68	455.578	801.057	190.686	781.652	1808.81	1641.93	2042.39	761.845	3878.32	844.542	753.446	1488.61	1833.88	109.222	1466.69	2576.08	2445.03	4573.1	2650.22	2318.05	363.452	863.029	834.45	135.414	373.324	613.019	1523.94	176.898
601	22.62	927.499		717.635	1081.66	997.832	3256.46	1194.08	389.393	1006.39	1858.19	223.619	1636.21	958.203	1350.57	238.649	617.849	1355.64	542.618	298.157	2371.59	329.74	389.709	452.193	3070.01	390.414	639.568	4637.82	572.811	3940.74	5287	1006.12	907.741	1727.72	1158.63
602	4.41784	436.052		1356.97	1008.87	989.169	2071.67	2854.23	1832	1488.06	1362.86	992.323	1121.03	1246.48	1032.09	1018.98	1646.73	956.92	712.566	1720.87	1002.71	894.304	758.268	965.199	372.711	249.663	1429.4	2058.7	1989.93	922.494	399.307	924.483	1079.58	1552.96	1379.33
603	6.61651	732.062		2179.47	2195.55	370.934	3243.16	2838.7	4140.53	3957.03	3991.35	1735.45	3307.79	3470.8	2661.25	201.789	115.541	231.171	66.0086	2431.56	3421.82	3632.33	3694	127.935	59.912	111.162	176.945	2447.46	3154.94	3412.94	3290.2	60.5849	113.301	103.56	164.581
604	21.7887	713.413		1329.85	1316.37	1450.69	2861.53	1811.92	750.161	799.371	918.843	2260.91	1405.52	2023	916.663	4253.7	139.46	677.614	2995.33	1313	618.834	1259.24	589.479	385.045	4452.32	1574.42	513.784	1693.93	1360.36	1205.82	860.251	555.664	570.231	2767.78	843.952
605	21.4632	1081.68		441.686	168.106	157.729	1752.71	81.1365	139.028	372.645	281.697	174.583	115.578	501.601	295.88	27.4069	27.299	84.1038	149.745	82.3583	100.699	105.128	269.234	61.8222	170.116	102.417	90.1064	376.413	152.185	94.0541	133.959	180.146	242.668	38.8459	181.256
606	4.29912	508.098		1326.49	708.695	471.543	1933.96	1279.44	1181.75	1230.61	1323.74	1205.75	1217.46	1675.42	1132.34	1210.47	1326.14	920.851	1669.3	1159.61	1029.42	1154	1704.48	972.586	1148.01	872.297	1288.88	1440.45	1515.34	1308.69	1726.81	1025.78	1705.68	1474.17	1249.61
607	1.50523	430.874		947.684	693.415	775.196	1191.93	479.398	704.933	1045.87	1350.71	707.231	693.443	1080.37	610.556	138.946	366.026	646.246	870.973	982.956	791.701	1326	1659.96	675.42	958.077	809.112	909.882	155.927	139.411	642.389	457.489	751.165	300.838	231.114	418.11
608	7.30529	535.304		527.604	676.51	179.424	2693	556.901	1659.66	420.073	539.435	618.106	857.332	778.32	643.529	868.236	1060.32	472.536	612.854	570.266	177.428	330.426	141.569	1036.45	533.046	247.322	1810.55	268.044	940.82	350.36	885.291	879.52	731.535	870.512	659.565
609	3.57487	371.097		1208.08	313.069	1522.94	1777.65	2144.76	1159	884.54	857.469	1095.93	370.48	1721.89	2650.1	7909.17	4717.77	959.824	470.114	4805.96	956.433	2154.58	833.859	526.895	2108.59	3015.11	3497.93	15266.8	16371.3	5216.8	8130.91	3766.61	7511.29	17114.2	5000.61
610	1.72674	521.014		474.752	1131.92	671.314	1391.32	543.375	924.116	900.38	471.812	599.125	290.209	350.376	419.357	273.832	549.024	795.041	775.731	1038.65	726.392	588.873	883.005	540.306	1066.56	650.632	384.907	500.874	527.851	553.378	797.134	374.893	481.545	919.66	532.941
611	17.4569	883.467		468.231	191.145	248.3	3123.9	104.454	959.132	505.919	4930.67	476.083	106.584	416.665	359.866	278.939	778.969	1320.57	942.281	445.571	547.259	7236.81	482.67	2678.88	80.9077	7397.21	5189.06	92.4884	312.013	710.67	1520.01	8410.71	15648.9	3061.25	2955.11
612	13.1531	727.39		177.936	169.344	186.519	1194.81	314.868	492.467	300.344	435.364	719.925	67.0541	856.286	860.993	104.716	350.142	230.246	165.623	411.874	64.992	794.963	765.717	811.853	445.328	605.853	1073.61	137.364	314.223	462.02	183.123	484.686	484.955	1364.06	671.981
613	18.3799	565.335		1521.09	1833.23	1820.77	1647	1269.79	1130.11	1446.39	1720.35	896.327	1312.31	1054.74	1136.68	932.571	577.999	1268.09	1310.89	1201.66	2036.81	1504.06	1707.85	1072.16	1091.58	711.652	1035.69	1655.99	1793.64	1806.6	1875.01	1497.32	1375.26	795.727	896.403
614	19.3841	860.402		217.687	206.74	306.596	1222.39	125.131	441.903	394.507	355.829	393.03	293.612	126.15	255.846	70.6677	51.4129	239.427	209.883	170.355	559.742	168.832	82.6641	63.3471	53.7892	138.049	0	91.9685	158.438	396.788	124.163	78.7579	107.747	38.4414	244.769
615	15.766	855.474		817.559	445.75	291.744	1415.67	269.777	1112.74	145.281	156.944	1214.86	1040.73	1224.64	900.034	782.408	717.772	597.155	137.453	311.672	520.194	1840.67	1291.13	1697.73	327.117	815.406	2900.19	521.225	308.992	267.981	197.521	770.649	1849.09	982.337	562.734
616	24.4429	773.464		351.855	218.809	65.8225	1617.23	279.076	35.7898	85.1005	265.464	1428.74	490.831	597.392	363.241	116.7	53.6732	64.1766	152.573	1870.32	174.542	2437.7	2660.3	2512.96	236.732	545.226	1968.62	648.707	100.235	107.381	325.969	110.567	5400.02	479.311	98.0153
617	20.8645	999.571		633.834	238.212	219.545	1241.63	2472.72	248.689	168.023	324.706	279.378	93.4693	342.45	147.169	137.431	316.518	527.453	199.307	910.996	940.542	446.543	1963.04	1185.34	161.384	834.384	448.168	898.094	1592.43	3427.95	3501.95	4167.14	469.339	512.529	1541.05
618	4.5677	562.036		469.368	332.79	439.237	1189.23	369.217	932.68	699.41	853.172	140.788	199	261.424	246.755	126.071	355.588	436.437	411.502	577.026	284.933	277.035	194.902	450.771	297.528	334.81	390.15	215.741	76.0148	216.868	285.315	331.411	224.687	60.8251	133.949
619	3.92165	577.077		225.201	649.941	722.307	992.726	1117.91	648.468	692.522	1129.51	691.234	811.108	828.63	649.22	408.373	680.191	487.792	1273.47	716.051	773.3	726.103	614.919	589.479	608.81	734.319	808.989	534.553	400.563	372.895	550.585	639.748	404.008	495.299	534.944
620	20.5604	757.457		2862.26	4124.21	2536.58	2194.49	3052.15	2801.74	2457.39	4619.87	214.09	1285.99	1916.32	1228.63	137.317	217.313	1144.29	353.817	2335.91	3573.22	4492.75	4241.74	2499.04	1470.93	9620.15	3809.73	2714.4	3761.89	906.282	2202.33	8142.11	192.25	4805.65	2064.03
621	16.0934	558.119		443.225	943.124	757.937	2020.01	1752.91	2019.7	932.576	2030.05	410.517	746.16	946.956	737.672	14.0495	9.4785	11.7596	10.447	2898.69	1971.53	670.605	1000.59	4.44715	6.70036	3.67915	3.50006	719.881	2232.49	516.412	681.008	4.5007	10.7903	49.5394	7.56861
622	22.7052	743.482		3200.78	70.2391	2433.36	1741.57	3873.28	9329.7	75.9638	5633.86	250.954	5948.96	2484.73	9061.28	4.917	17.1023	166.653	52.0784	436.783	305.599	654.741	320.63	50.7032	196.467	47.9772	47.4942	7855.79	120.514	225.096	245.342	115.145	185.04	33.3751	176.731
623	22.4651	981.584		5616.66	6184.49	3915.96	3763.14	81053.7	32705.1	52817.7	20325.4	27457.4	1472.81	383890	14597.3	61295.3	38402.4	32298.3	62.0805	27319.4	5680.78	8945.27	1128.04	58710.1	53037	6425.14	44896.9	11819.9	7422.9	26595.7	15240.8	135166	27848.8	476845	62383.8
624	24.1108	981.582		812.22	41440.4	3613.27	1725.14	40978.6	817.13	89164.4	1406.86	526.517	1666.92	21340.1	10622.4	3597.11	17504.3	3452.81	0	1010.59	626.91	1127.89	2816.55	1511.55	26037.4	884.623	54090.4	1776.34	745.16	15811.2	23581.2	1453.22	13937.9	28192.7	31601.9
625	24.4101	981.583		1385.63	40503.3	3167.58	1106.21	40615.8	13828.8	82328.1	328.138	701.776	209.257	44755.7	13846.2	17180.3	23932.8	9754.76	16289.8	44503.1	974.423	1548.16	8163.92	1589.68	20720.7	722.154	26998.2	1636.22	745.16	2697.65	1097.52	3071.94	15693.3	52438.4	34767.9
626	23.0226	820.525		5770.67	3059.57	4159.25	1726.16	14459.6	8271.24	6683.42	3212	2906.72	432.911	2068.62	5354.51	246.385	322.013	212.289	2727.42	24153.3	9521.41	3043.41	2385.16	654.095	1105.56	334.965	3656.34	355.859	17239.3	2288.26	1890.62	312.499	1168.85	16861.8	2076.42
627	18.1883	806.476		6426.98	2240.46	1891	1921.76	36744.5	2558.12	1810.62	3584.22	2894.34	3085.85	12764.8	11835.4	52018.4	7110.84	30765.7	58469.2	5145.33	1216.86	955.729	588.212	3531.62	14358.6	20882.5	54437.8	3821.59	7282.44	444.783	1640.78	14107.2	20301.7	2252.54	8662.2
628	21.0428	820.502		5536.97	7972.97	5802.86	22676.3	20014	19475.2	29711	13414.8	12542	9825.25	21522.2	31764.6	6028.11	10184.8	8229.83	7610.74	5880.25	1785.94	17851.3	13357.9	18940.9	11944.3	30307.3	10404.5	18431	669.313	13002	3166.32	13627	2358.12	5108.24	8691.11
629	23.5337	824.527		7430.74	328.972	2062.2	0	117684	22570.9	18442.9	15436	58550.3	16414.3	82837.4	19005.7	935.108	0	7489.07	12257.4	59684.2	49001.2	78610.6	28439.7	351.587	0	0	0	12822.7	125427	25062.7	20253.6	460.593	774.475	621.639	18132.7
630	24.744	968.566		1214.58	439.546	1113.59	6588.56	9312.83	596.307	1790.78	5138.71	6227.34	1263.57	3093.53	5210.13	2125.83	623.989	753.815	205.294	1132.37	1177.11	8724.04	862.112	455.335	489.203	516.662	312.126	159.768	7081.14	1693.07	1662.37	456.098	260.567	705.035	273.316
631	18.1613	981.558		646.344	15318.9	673.267	3261.35	11493.9	1788.31	1749.21	5120.51	27669.4	2746.67	25751.3	38236.8	65569.1	24523.1	10787.3	3815.22	28495.8	44934.3	14536.2	2577.3	10778.4	1668.36	19404.1	37171.4	16355.6	8443.24	450.329	22785.7	5492.86	20002.2	10718.3	13453.8
632	24.3944	820.531		1119.57	5339.01	3041.44	1657.85	16377.8	4107.25	1050.3	2000.38	609.747	159.05	2513.91	6158.65	3706.85	616.088	3976.52	975.928	335.15	2168.21	1715.53	2093	1318.8	2123.58	1403.55	4353	1678.49	2573.16	1904.53	1407.28	174.34	9119.73	413.724	1692.92
633	8.16463	592.173		2550.05	849.873	1827.73	1747.75	8652.33	6171.16	1883.42	1884.94	1177.93	2024.81	2133.34	11840.3	21160.4	25584.7	4170.56	1382.6	1903.9	712.339	1195.18	1154.82	1023.08	653.935	1609.96	2058.03	5623.83	38928.6	6364.66	4531.54	2955.83	8065.15	7900.31	1794.99
634	20.4285	998.577		1793.67	343.012	722.771	1743.94	5608.48	658.057	3209.51	4601.82	588.037	5115.63	214.458	780.16	421.226	8546.5	2364.75	627.304	203.939	1776.48	5491.63	2146.65	730.509	3152.52	4033.41	1677.01	506.256	558.209	7676.56	3684.05	503.17	1195.27	674.762	723.267
635	19.9911	540.284		1549.37	3278.8	4445.32	7158.03	10159.4	11678.2	6887.77	2239.62	4703.69	6247.96	4990.85	10586.9	286.757	3759.96	3891.12	5003.88	6664.73	4691.02	3469.1	3022.61	2237.58	4377.76	762.174	1682.74	3886.89	5136.1	9530.3	3244.18	4573.41	1326.46	4964.42	1692.99
636	6.64674	1042.22		883.589	599.329	1643.41	703.497	3979.77	1320.79	1319.02	2148.81	638.21	2302.36	2309.5	2394.84	1139.05	3023.54	1759.33	1068.64	1080.8	1435.49	1432.63	1718.68	1715.06	779.293	2235.47	842.001	3090.8	638.771	489.527	222.184	2781.34	1165.88	1479.72	495.088
637	22.2978	756.455		880.993	284.972	1134.73	342.512	4647.75	51.6286	825.837	182.892	364.987	190.418	2415.97	14846.7	9.57479	227.159	2102.37	2379.66	1584.26	510.674	385.76	65.0638	16.4575	486.584	260.118	2571.98	3965.57	85.7086	41.271	1006.2	8451.09	139.429	79.5241	862.753
638	16.9489	982.583		397.465	750.243	431.942	387.091	5450.74	2482.21	733.456	446.876	2360.85	47.7425	303.783	1458.64	332.75	801.755	103.259	0	1016.68	1358.79	813.912	639.673	331.592	253.82	3063.72	805.756	640.575	810.896	1167.72	1000.29	446.382	1133.13	1143.29	4044.91
639	13.1472	725.376		3919.68	2980.49	1751.24	4639.29	7104.22	2518.77	2331.06	8032.52	6542.12	1150.96	7174.72	6538.27	2863.83	3753.07	3014.27	1912.9	3529.51	3091.44	4667.85	10024.3	8852.17	3683.6	6404.16	8578.14	2379.01	2268.6	3850.76	7822.78	3255.79	4718.68	5636.24	3640.46
640	23.8913	1024.72		2437.32	378.705	1024.13	1359.55	4818.95	828.374	1070.34	2825.62	1795.62	1019.77	3330.9	723.706	1194.02	190.582	283.031	10.0914	2228.99	364.425	2109.9	863.328	274.552	1058.9	654.857	3726.16	461.765	3780.26	994.505	759.149	1075.95	4088.6	911.188	2677.5
641	23.5631	844.401		52078.3	38833.8	51980	61382.4	4152.16	48073.3	62869.1	2494.29	61562.4	4352.93	50860.4	3882.41	18411.2	162112	219409	56281.9	0	63321.8	49445.4	16313.4	240395	70421.2	232341	131255	0	64109.1	47270.9	17451.9	76676.9	61789.8	37444.6	22236.1
642	16.8903	981.579		630.549	2764.4	391.987	257.201	12299.8	3818.16	7987.18	5740.51	529.269	346.696	5168.3	2932.97	1466.24	836.995	587.925	21.9114	5256.91	3273.27	727.576	323.429	148.185	4817.72	627.407	5388.92	3735.39	663.778	4160.47	3891.93	2365.54	5069.19	371.372	5631.05
643	19.2093	952.573		690.64	392.945	587.434	237.677	3855.37	903.152	476.207	718.463	608.283	132.884	177.362	319.161	515.492	128.118	98.195	194.016	822.1	981.987	509.016	627.811	124.187	454.935	234.778	225.915	358.306	311.811	533.267	630.233	286.454	416.954	379.435	74.7711
644	1.20065	528.782		635.326	422.465	652.343	528.289	3707.61	4473.99	512.585	713.602	263.304	265.243	506.755	366.978	324.333	192.201	432.676	290.109	3489.33	574.514	504.624	312.426	334.416	2771.13	2960.52	541.424	240.893	86.636	65.3139	43.3774	367.72	69.5139	103.696	256.373
645	16.9933	808.466		2789.58	3157.05	3322.79	4037.69	3616.62	2750.62	2958.6	4187	5638.28	4698.22	6216.05	7162.69	1539.94	3113.21	2201.34	1654.49	2798.57	2284.33	3937.14	4580.86	6707.44	6922.24	4661.65	6960.53	3296.43	2619.25	7550.3	3502.35	4074.26	4041.71	3713.2	2989.11
646	20.4298	936.579		642.359	110.945	692.272	427.138	2586.28	192.243	701.225	1684.16	581.729	339.965	406.562	558.984	77.2736	72.4419	12.8729	0	169.903	284.487	321.67	908.495	126.748	160.97	708.888	269.001	295.104	88.8787	164.856	535.218	204.044	321.771	329.551	239.604
647	11.5684	452.228		519.337	52.8525	1235.29	384.252	3778.58	1603.82	236.439	215.326	596.568	570.347	74.6386	3093.16	1056.6	2541.32	244.746	9.36732	1983	291.463	2778.24	215.712	182.372	1007.84	3969.91	607.04	2187.64	3290.53	270.514	900.874	737.018	2847.32	3868.79	501.39
648	19.1878	951.568		191.855	286.906	386.141	141.824	3344.39	571.212	2597.63	7465.62	542.154	644.747	77.8265	876.53	10.3872	147.437	180.647	651.062	4451.55	2688.09	869.012	1551.73	57.7153	271.232	151.96	615.091	822.659	344.834	12678.7	1014.33	1197.56	297.599	551.252	757.975
649	3.74747	919.097		1679.21	796.648	1757.07	1826.01	3080.58	2757.7	3232.06	2166.35	1745.53	3225.3	1727.93	1548.78	3028.88	2913.93	3269.5	2096.13	2972.43	1493.83	2797.16	2473.13	3310.74	4061.7	3571.18	2481.69	2163.46	3221.56	3047.71	3974.14	2929.36	2405.97	3583.75	3065.59
650	20.3451	1013.57		1527.56	1352.22	1034.88	2415.4	4239.12	2643.86	1534.29	5218.22	3838.59	1018.34	3651.1	2138.11	645.138	1380.83	1197.7	188.91	1758.88	3468.69	751.758	3928.52	2682.29	432.386	3353.36	1852.25	1925.52	3067.22	5263.09	2057.15	325.044	4261.28	7540.12	349.921
651	21.9141	756.455		1228.05	923.981	2141.28	1333.44	6227.04	145.719	359.99	2053.46	637.615	143.044	22832.1	3702.22	22.9107	197.524	3605.48	1135.49	25820.3	1804.09	217.344	117.667	86.2471	2500.2	112.406	1591.28	15020.7	126.955	300.316	940.366	6792.16	342.494	357.424	1062.8
652	6.72629	873.248		1384.41	629.069	1184.57	1540.7	2731.31	921.978	953.113	1041.5	1036.34	1586.95	1166.47	1160.24	1717.96	3249.41	1261.91	1880.54	2854.95	470.048	1129.06	471.068	1450.58	2002.03	1713.51	1420.77	1313.01	1270.25	901.202	679.17	1334.25	1342.93	1534.83	3457.17
653	23.0249	1009.59		412.498	108.491	279.127	114.686	3040.05	373.19	868.829	215.45	474.757	116.501	171.559	234.937	17.3012	41.4679	58.7366	149.101	138.363	203.401	862.803	282.815	330.539	133.403	255.813	43.7248	371.948	196.653	318.218	544.232	252.602	223.008	379.238	183.625
654	5.67167	545.051		883.862	767.8	413.705	817.15	2658.08	917.261	3350.29	2281.91	571.369	470.689	385.516	1151.66	384.135	1117.44	1261.93	2204.89	349.939	144.512	123.766	2694.42	770.105	374.039	737.007	1208.66	1154.82	813.96	786.08	1408.63	556.929	1557.31	707.388	447.472
655	20.7731	1049.57		91.187	526.402	1640.81	247.402	3085.7	156.651	790.553	4145.4	2285.66	933.993	462.573	547.312	263.963	335.521	79.8809	4.14101	334.53	3036.05	1757.8	946.74	973.953	505.561	111.978	402.043	611.114	889.978	498.107	242.65	477.791	1550.88	468.027	974.373
656	20.5127	844.398		3761.44	3743	10627.3	4944.27	5100.22	1755.73	4402.05	7241.74	9710.19	7909.9	2651.29	7640.29	5123.69	9314.87	24477.7	1901.11	9806.33	8958.01	3386.9	2044.18	1322.23	4901.61	6173.12	1116.13	2845.49	15535.1	15791.9	5795.48	3211.37	2363.62	2645.61	8861.27
657	22.842	728.39		541.879	90.9193	834.306	1945.43	7685.07	1288.7	1748.57	1171.33	1207.37	621.373	2295.3	725.5	39.3997	282.87	141.599	532.534	56.9477	100.493	609.018	117.414	503.28	875.788	806.931	123.391	62.417	1002.05	1118.67	319.551	966.978	39.6054	325.336	465.076
658	8.69667	679.151		1531.09	1571.46	1262.72	2181.7	2231.95	1949.62	1294.57	1054.59	392.285	1402.69	2925.76	1833.57	293.712	284.541	1309.35	859.668	2303.64	1738.22	2557.35	1978.18	2673.55	1669.31	1304.21	2908.34	605.413	686.246	892.817	1081.02	1271.95	1190.59	1345.5	2023.45
659	22.1035	1027.57		549.282	149.919	516.271	1190.73	3247.14	1923.89	866.244	318.422	295.354	591.033	800.536	2613	96.1523	375.214	744.791	215.368	1342.81	1567.69	259.129	786.395	515.311	371.652	593.587	2351.6	1133.74	185.329	338.137	1020.31	2331.65	567.612	1664.22	848.857
660	22.701	756.453		576.646	97.7087	1065.39	483.637	3615.78	216.083	311.616	2046.15	501.307	98.3471	1473.52	3152.54	23.0761	122.226	2537.49	4252.22	2554.43	370.025	197.977	307.131	122.377	1021.87	226.797	12049.8	1390.26	146.757	137.482	1387.27	3558.23	163.63	294.939	334.879
661	17.1455	723.381		3614.39	2649.11	1845.83	1805.13	2011.99	7656.52	2512.4	3476.99	2146.38	1821	1627.01	1993.33	1096.54	4059.55	2964.05	2860.22	3349.94	3418.26	5213.27	4252.1	1798.05	1262.05	1311.28	8472.39	4592.98	2239.31	3858.78	5152.58	12917.1	2255.31	3291.14	2835.7
662	16.9514	999.546		177.429	484.078	113.696	143.212	2949.36	187.441	838.185	190.102	557.37	247.987	3469.99	466.583	34.2566	961.024	565.51	52.9242	352.174	130.522	513.659	483.719	4134.47	1385.5	2825.02	4105.26	221.325	2507.03	4926.28	4267.7	501.817	585.653	378.394	332.373
663	15.4788	826.469		1114.91	115.783	1066.91	4028.96	3123.16	1023.65	427.68	1329.03	3656.95	748.44	3761.05	3296.96	1251.9	592.743	1095.56	315.464	3114.56	1121.96	2953.04	1537.85	904.531	714.367	2323.75	1535.85	2758.05	680.622	1983.64	2162.14	1878.5	1536.09	5000.93	1344.78
664	23.034	806.502		3722.56	1198.56	551.528	1067.17	3041.14	1983.72	441.877	7013.08	1462.19	1706.25	1048.49	1009.94	758.78	2445.49	1755.76	458.807	2915.82	4461.98	1303.45	3649.99	520.371	732.673	1026.09	169.072	2798.6	3443.88	4351.55	1952.93	929.912	1080.7	262.257	1098.78
665	20.8385	844.397		1165.89	4714.21	7315.13	5714.91	1375.77	1755.73	1886.55	2912.66	202.468	378.854	3995.58	214.494	3122.9	3771.85	5466.94	5698.82	14022.1	1916.19	2689.62	1188.82	6346.05	4595.35	2947.81	1988.16	1909.83	8476.46	15791.9	1038.31	3850.91	3726.92	5664.39	6812.96
666	19.4236	654.375		107.92	59.4468	29.2564	26.349	1542.52	195.439	119.131	73.4113	62.251	156.042	4.88602	221.056	15.1794	32.9297	55.9225	0	13.7588	57.4792	20.6753	47.8309	28.0537	8.06253	40.7506	54.9481	121.614	24.4705	278.006	130.228	65.4084	540.587	8.35595	149.876
667	14.5442	682.3		3647.46	429.427	7078.26	5450.91	5717.64	7178.97	3322.46	4600.48	16650.7	2917.95	3934.88	39427.8	10.0583	1092.43	129.982	995.985	54895.8	1850.93	2029.12	2628.99	98.3501	114.684	116.975	484.29	2382.9	3562.17	579.716	1448.07	2380.39	2766.64	1493.64	5515.3
668	19.8418	452.277		335.959	810.51	603.41	470.034	1192.02	635.078	809.828	706.989	255.047	491.988	95.4087	417.72	315.806	356.543	295.663	453.163	519.234	934.475	689.846	826.988	350.219	323.193	483.149	489.446	552.758	724.786	962.228	1018.35	539.701	503.278	448.798	409.736
669	22.946	723.429		867.211	666.098	256.846	650.486	2139.18	323.977	266.216	1401.68	660.451	511.49	1024.24	190.832	27.7904	68.8619	55.7929	49.1625	1541.13	124.465	863.955	3157.67	110.591	346.342	50.1965	303.643	1298.07	533.119	4790.29	2709.06	220.789	501.805	2697.78	132.828
670	22.3969	752.379		20.8089	15.5115	75.2138	35.8664	862.616	69.8835	22.2326	84.6887	82.489	51.4344	62.4854	24.1736	18.4754	15.2672	10.6104	51.6558	62.338	63.7124	134.819	13.9739	55.9405	5.32152	9.49045	12.473	10.8938	21.5306	151.434	8.47815	8.24079	9.47513	5.89528	19.754
671	22.6883	827.588		360.75	446.225	90.7294	74.4983	1721.6	148.978	354.385	233.512	87.7333	265.861	26.4687	56.6186	34.1348	0	0	0	37.9252	21.6867	162.632	157.705	2.17518	0	0	2.67053	282.004	113.043	309.434	141.757	50.0752	48.0141	219.187	58.9443
672	17.4465	381.229		34.1855	9.04377	313.394	9.59069	1311.42	117.677	30.8899	22.8827	41.1665	7.43279	4.5543	154.061	47.0496	30.3528	43.1625	6.18602	84.5274	75.4352	24.6752	23.1519	8.52565	24.2637	47.8973	31.4972	43.2739	44.9892	6.95258	4.73686	29.1995	44.8724	79.535	13.1593
673	7.32553	731.22		769.171	613.939	1123.32	1664.7	2538.7	693.331	946.005	547.177	2543.09	295.657	768.539	1136.39	255.519	471.703	821.949	628.846	534.965	524.434	249.109	1130.91	1526.35	868.153	441.19	421.319	1657.07	638.478	595.203	1316.37	1474.6	2402.33	454.978	937.872
674	11.4061	456.239		61.4846	26.1006	29.6541	66.951	1394.99	67.4528	237.479	51.0701	27.1026	41.1353	37.773	23.1182	39.9874	27.5111	30.9744	47.9065	76.9616	25.0155	50.5595	126.325	12.2491	16.4294	162.695	110.516	88.7042	79.1813	43.5119	40.6358	21.7404	43.9988	29.0892	30.1768
675	19.8029	759.469		455.085	490.959	219.648	2310.78	1443.45	2170.08	2560.5	2783.07	423.159	177.194	265.604	522.265	30.6066	96.4671	720.912	72.1064	3296.06	227.017	136.048	2709.43	692.402	54.6426	428.4	352.999	2705.78	879.778	246.875	3889.18	361.004	325.304	167.166	166.996
676	23.0397	826.568		1642.11	987.539	678.56	77.4695	1470.42	1698.18	766.001	3024.27	116.325	1111.07	453.951	173.629	29.61	0	34.9318	64.5981	196.684	591.266	800.586	336.608	21.5419	23.6715	47.4165	113.227	115.324	515.223	185.259	155.58	135.128	40.7474	92.387	130.608
677	3.25931	520.993		648.518	368.809	686.621	593.578	1251.91	902.609	530.144	103.924	354.512	467.574	749.756	369.835	108.432	262.476	500.126	650.731	683.381	191.917	246.283	410.836	243.331	295.059	438.094	854.008	418.25	119	114.77	125.235	337.214	256.87	523.298	295.094
678	15.5138	697.381		430.622	217.392	360.297	133.634	2480.7	424.276	351.126	2046.26	763.288	375.898	1908.62	1726.08	135.174	68.6701	845.022	167.013	1406.73	218.645	543.802	592.434	287.963	427.897	535.621	868.593	745.038	373.556	3259.27	459.031	293.629	176.715	8763.03	475.105
679	12.8138	482.254		99.8032	11.7736	30.0081	150.769	1196.52	153.107	550.156	50.0597	7.86594	32.0247	18.6122	32.2833	22.6477	14.3544	13.9017	58.132	0	31.0061	64.9187	25.1453	22.4583	22.6796	53.1369	41.3952	18.1328	85.3719	82.4407	236.722	69.3805	22.796	67.3282	6.54797
680	4.53568	371.097		335.47	674.295	884.267	432.89	967.133	399.983	335.696	235.909	454.913	263.64	744.631	386.49	1521.38	231.736	555.473	390.648	170.712	270.963	465.295	339.407	964.044	585.392	441.525	375.172	1439.71	1398.8	395.336	483.246	1089	464.974	523.245	1411.52
681	21.4708	792.497		0	971.756	54615.3	4880.39	1137.26	139960	1363.56	14952.2	16563.5	50775	35436.9	701.34	55948.8	20224.5	12274.2	7735.99	17486.2	59747.6	45152.2	20132.9	18586.4	46511.2	5248.29	4186.63	45708.5	3371.32	43812.7	32184.5	12901.2	6319.07	4293.93	6573.21
682	20.4082	981.582		26130.5	20134.6	8297.77	10983.8	52292.2	93867.1	13897.7	85439.1	28558.1	27703.3	47675.3	179899	10179.7	8927.79	1576.22	0	45824.6	14128.9	3577.62	2029.27	25015.2	22634.2	22056.2	26994.5	16056.4	36173.3	4893.73	65922.3	4491.65	22042.5	8184.23	19926.8
683	20.9988	981.585		19140.8	23651	4205.39	24630.9	32514.7	45542.6	8550.38	10464	25428.7	93328.5	45266.5	6405.67	26294.7	24243.8	4069.35	48.3115	73757.3	45221.1	5126.38	4666.28	13525.5	33738.3	699.46	35588.9	2415.96	44446.4	10660.7	56663.2	454.329	39680.2	26834	18576.9
684	23.6742	819.526		2707.06	1412.83	489.064	2302.07	5463.7	54626.4	5010.71	6413.56	2023.1	137.501	280.076	21501	155.37	1896.79	320.746	299.304	9540.87	1046.08	409.66	1000.12	1348.86	620.987	10903.1	617.589	3818.17	1003.08	23035.1	3373.32	228.491	218.574	24841.1	97.4927
685	24.6852	982.586		927.515	1951.76	430.751	1280.55	4117.91	20587.9	919.563	3643.57	3324.72	1341.92	1793.39	2106.38	10740	8226.26	1422.56	1950.14	4926.32	4454.53	2132.42	5071.75	3752.86	483.106	2786.3	9084.89	323.223	416.333	2780.82	414.37	10884.1	2773.35	11392.2	113383
686	23.3534	731.411		15093.9	991.728	4881.14	26411.4	15295.1	95135.6	89306.8	80418.7	34384.5	18122.3	67099.9	24329	2196.34	2873.7	5100.54	31123.2	81470.3	6420.16	2909.59	13608.5	45698.5	26927.4	41166.3	16667.2	22878.8	70623.3	73519.7	26589.3	29927.5	21963.7	21783.6	37442.7
687	22.1893	982.586		1236.56	3341.87	1926.71	2984.91	3675.17	24257.5	2189.48	41677.1	12740.1	7954.22	3142.01	12567.9	4595.24	4664.15	331.941	0	10858	4968.6	2331.53	3180.74	13992.1	20603	2438.14	50588.2	3908.68	24489	2053.14	3033.41	4902.09	121530	3213.18	208343
688	20.6602	983.58		1685.35	2109.31	4568.2	1971.8	13692.1	27455	5386.52	20754.9	5139.12	4545.77	3930.59	4297.13	2968.16	1137.75	1492.8	834.293	7394.2	7161.16	1299.57	8452.62	1839.03	4997.96	7478.04	2939.4	7088.26	7707.97	4796.42	5308.02	814.407	1306.77	6518.84	3009.35
689	23.2059	774.417		78.4654	59.7899	162.914	440.473	0	4733.8	6906.26	362.479	0	486.134	151.611	0	102.296	136.837	876.775	225.478	362.444	644.277	152.063	201.187	370.224	169.412	135.165	143.344	0	342.047	542.88	393.354	486.783	193.77	0	25.9842
690	18.2278	997.568		254.91	146.033	357.159	101.148	195.365	4262.61	5377.6	7228.57	414.17	318.157	2878.05	608.453	223.371	471.35	442.203	1654.61	4856.29	7201.35	152.569	1831.29	424.128	2501.18	680.303	276.071	1947.63	3524.65	765.943	707.105	4132.62	237.384	72.1876	207.279
691	19.6986	999.558		231.532	1685.54	337.576	1339.01	463.043	3444.01	359.559	150.67	415.392	500.815	366.475	122.34	70.022	546.11	620.201	293.803	290.854	211.138	818.809	453.04	572.064	1427.16	530.377	619.71	736.92	2519.18	2873.23	774.336	1576.83	531.274	361.663	919.406
692	19.6603	1078.53		314.654	887.115	1595.48	717.488	541.055	3136.95	1490.47	1213.02	932.798	186.822	2962.43	3090.31	552.056	887.336	742.798	223.019	542.174	785.607	874.251	2434.92	1914.85	213.78	1084.91	2289.33	883.429	587.604	86.4973	1355.78	2252.08	1103.36	296.722	940.901
693	16.3054	808.463		3843.86	3877.32	3667.63	4470.07	1671.06	3413.99	3009.47	4767.16	6911.28	6479.26	9132.96	7361.62	3125.95	4575.55	3774.92	1833.36	3570.94	2183.08	5022.13	7567.68	11996.2	7481.76	6547.72	8504.13	4743.99	2663.05	6965.23	3072.41	5750.25	4449	4326.66	4324.98
694	16.3361	982.584		344.094	466.798	301.593	196.426	996.088	4072.28	1287.46	3386.47	1630.16	179.115	376.88	368.209	692.751	209.136	49.6198	0	1473.81	218.377	311.307	816.664	454.484	128.754	1275.03	2851.47	1572.75	299.695	392.207	213.617	417.38	249.445	272.402	911.577
695	8.16126	613.154		806.826	350.723	1459.95	472.555	1274.06	3746.18	476.984	810.186	426.752	152.518	750.052	5304.97	6224.75	7042.35	2314.94	342.12	584.258	383.489	537.029	358.999	209.387	223.18	655.573	525.441	3914.78	10558.5	3941.3	3267.21	385.877	5862.38	3499.53	377.3
696	9.44144	679.318		1427.43	714.408	1272.02	236.648	655.082	2858.42	1497.36	730.485	314.894	330.261	502.412	4430.5	117.722	2432.09	1041.68	648.555	818.465	2059.98	6987.88	2448.47	2512.39	112.613	691.019	1691.29	2510.2	2016.87	3649.07	7110.92	1867.81	7895.8	1616.92	1326.6
697	7.55344	613.153		1047.64	933.27	661.01	1103.82	908.523	3610.21	1081.43	980.524	967.08	1150.91	2299.82	3297.84	3798.61	1611.46	1975.69	1183.13	1240.7	634.749	1281.72	1062.21	1190.94	1098.05	3193.52	942.173	3676.13	4861.44	3721.95	4473.05	748.346	3793.68	4302.38	740.225
698	17.9076	820.539		93.1615	176.209	494.285	304.924	213.852	2414.75	593.458	106.675	49.8588	105.357	83.3362	198.161	0	0	71.5916	33.7839	188.636	222.363	652.707	60.0742	44.9654	4177.99	183.603	93.1091	1723.62	106.218	156.062	283.77	188.125	613.432	483.087	210.508
699	4.70954	387.125		987.328	286.016	980.324	357.741	2666.18	3426.88	165.402	1655.84	347.169	318.264	1980.82	4820.93	4134.24	4490.17	1028.33	116.277	1016.27	470.557	243.562	513.567	372.793	223.901	2144.36	717.443	5863.72	3413.14	2508.56	3148.31	842.415	3886.76	6263.77	397.95
700	18.0187	677.38		1109.73	1078.29	1523.34	217.078	398.112	2259.49	1288.65	771.103	422.165	540.006	419.043	888.467	220.865	1054.97	1500.9	1098.79	374.534	1197.43	1191.23	704.593	236.1	96.2882	544.008	874.928	1182.87	1099.22	1309.41	1465.19	825.375	637.787	246.398	634.058
701	21.3387	852.505		2987.78	1278.15	1344.17	3436.36	3159.21	4739.85	2580.76	619.943	580.43	344.606	6911.66	3892.36	644.61	3956.36	703.191	193.7	410.693	459.429	1038.44	738.811	454.51	593.204	467.188	2570.32	4106.75	726.373	601.248	833.86	564.638	1679.23	9336.29	403.042
702	24.4142	1127.66		1271.9	108.426	381.133	19.8454	61.4173	2504.88	1204.21	496.315	60.5306	74.8838	171.319	1678.39	14.1441	172.037	655.842	365.424	20.9031	226.12	1409.36	868.313	3640.5	39.9015	386.291	2382.26	113.744	20.7504	257.461	1755.89	2665.7	3268.09	59.5198	301.526
703	20.5235	789.472		2442.21	3023.52	758.003	185.966	522.583	3123.42	4059.71	2237.04	305.298	895.351	3610.59	6160.03	0	0	918.903	780.652	1639.41	3549.1	10355.9	1120.81	2239.29	4849.35	223.24	5719.49	1489.33	2542.61	637.146	638.636	942.806	125.941	157.812	379.223
704	23.9717	993.644		261.471	196.437	752.162	192.839	297.838	1765.48	1855.6	698.987	291.97	575.572	161.38	407.523	0	75.6788	209.618	400.829	450.519	838.726	219.323	471.679	135.114	121.442	176.237	3.21394	268.209	397.274	254.944	13.7651	118.18	223.775	24.1534	306.163
705	19.6461	1013.56		1781.87	910.238	1204.69	2086.25	1124.23	3076.75	1883.87	1874.23	259.254	1239.38	3004.46	1637.23	246	2330.61	848.39	540.105	1793.1	860.743	733.951	764.366	1861.97	241.353	2373.19	2649.29	1534.27	1472.91	1591.95	3155.55	995.22	2395.57	2187.2	2011.46
706	3.3455	500.001		1226.66	416.272	620.377	1562.11	1549.04	1946.35	839.011	1217.33	478.222	478.886	802.285	131.175	1036.52	1020.62	384.385	655.281	1022.65	583.951	460.311	260.908	214.752	564.255	756.631	1274.69	969.017	1171.37	390.933	275.995	439.259	319.767	1000.1	838.573
707	1.70901	538.988		687.998	691.743	587.673	746.751	1263.88	1556.82	3757.15	943.699	737.151	543.331	491.596	626.651	413.376	772.212	926.41	987.802	1465.52	824.226	662.865	832.524	829.019	1054.1	832.593	1083.38	596.749	679.355	1038.64	1320.08	749.336	935.028	744.548	463.858
708	11.1131	745.365		1162.9	157.018	1023.55	790.888	672.366	2647.13	786.252	674.642	1218.79	1209.03	926.409	477.227	1407.16	1657.01	327.948	100.385	359.092	36.3231	36.1685	70.0419	93.9883	85.0509	215.945	361.867	447.864	540.234	83.2979	47.4364	527.115	356.867	458.67	952.511
709	22.3747	233.19		320.448	20.7705	192.887	119.588	226.689	1844.73	8.2091	165.729	38.0337	191.96	70.1262	173.068	2.88875	739.269	21.6216	26.7548	4.75891	833.85	15.2392	45.5398	9.50975	5.77864	121.398	115.426	67.412	10.4121	27.1214	4.874	1733.45	9.57742	6.73356	263.618
710	9.03326	613.155		412.194	182.957	466.034	328.144	635.725	2224.17	244.453	441.406	297.095	220.679	443.534	2011.37	1677.14	3197.18	313.273	312.489	445.361	74.6072	429.612	206.016	143.658	174.982	228.21	298.352	3660.84	4901.96	592.269	1643.95	402.257	1999.68	2693.97	265.358
711	12.1697	531.28		835.97	228.568	738.126	333.183	232.412	2996.01	307.814	1392.55	310.056	283.712	460.176	798.548	145.145	714.613	436.165	192.287	502.567	631.085	1126.45	570.788	104.673	148.179	491.991	620.663	3371.83	1237.05	799.304	990.476	600.625	768.084	997.94	383.035
712	17.5944	820.538		224.117	110.139	583.011	101.82	187.882	1523.91	443.532	214.575	19.8793	105.357	113.96	354.642	0	0	65.7465	132.193	188.636	103.111	271.007	99.8251	78.5652	231.707	346.662	49.7876	412.263	1261.57	58.2181	111.456	188.125	138.9	296.145	152.817
713	7.87729	757.234		550.005	179.47	695.512	150.523	1870.43	3045.65	2105.7	1713.39	498.942	365.694	659.532	3020.02	1144.62	3065.26	821.803	1057.81	860.978	289.088	837.179	2853.56	153.346	366.223	2941.93	409.938	3600.69	3898.12	1969.42	2364.23	190.539	1684.14	2516.04	308.113
714	10.3322	553.242		703.934	347.643	846.984	118.677	164.943	1666.29	256.198	406.549	215.433	188.204	291.582	2070.31	248.967	869.751	417.568	314.512	240.981	811.428	2239.54	1065.58	424.839	111.74	471.645	817.885	3130.6	2028.96	3713.31	5308.1	955.05	2262.92	649.906	830.196
715	11.1689	753.355		1449.63	428.98	620.736	176.475	113.41	2597.11	407.599	377.572	169.239	35.8795	277.36	1218.07	116.13	765.129	701.627	490.228	117.405	550.828	1245.39	778.502	855.139	51.9153	548.072	935.31	915.737	599.671	1193.71	3160	1123.53	2139.36	644.393	888.608
716	19.3712	795.483		544.042	114.429	789.039	437.025	258.488	2200.25	699.137	105.675	134.761	560.591	3220.43	396.126	416.302	153.471	746.935	196.845	466.259	327.107	930.233	404.376	1172.16	2026.28	291.577	643.145	752.751	967.454	415.238	462.3	94.5224	299.283	309.3	336.595
717	23.9076	835.523		375.701	135.215	291.325	231.991	980.188	1527.58	207.631	232.129	151.316	242.192	219.671	141.346	11.3566	4205.87	125.746	190.708	32.4997	4681.19	49.894	3536.66	89.8513	385.595	9226.24	145.728	159.428	3021.39	218.893	56.1702	330.357	72.7184	115.53	817.199
718	24.3583	959.599		2395.94	8827.37	17092.8	6976.17	1680.8	2360.53	11141.5	7592.47	8487.6	14625.6	5126.95	1095.98	8.85424	15.9968	64.3893	81.5986	10292.1	6097.35	8939.24	1564.11	1574	3323.87	5821.3	116.928	7340.1	9198.46	93.9305	5624.89	64.8526	2212.52	4893.06	1318.94
719	7.54249	385.15		286.514	338.184	138.172	311.642	55.7841	1667.98	237.615	177.42	166.843	1004.83	239.677	293.747	282.031	280.502	707.633	207.022	587.101	86.5811	215.456	38.0409	280.859	443.082	769.669	80.2288	1011.24	257.648	212.207	2539.51	136.144	475.954	351.69	495.542
720	15.357	700.366		736.772	859.648	759.249	1001.4	916.691	1644.87	491.143	639.068	2044.85	823.356	1488.92	1463.71	1409.51	1418.43	908.86	423.578	1255.32	498.886	1002.96	512.644	1934.75	1662.27	1848.44	1864.63	696.355	312.481	1343.34	880.696	492.257	1029.52	391.575	1837.5
721	17.4405	759.471		721.07	105.69	816.627	2889.37	274.192	4868.63	7851.44	1824.72	350.744	698.447	2333.64	335.057	0	18.4338	235.148	123.646	7981.46	310.051	701.254	219.714	60.351	158.304	1216.94	301.583	116.257	89.8765	697.027	1194.51	563.667	440.025	49.6679	98.1679
722	14.5193	409.219		103.054	17.1667	222.178	55.0231	436.84	1634.17	14.5058	7.70024	14.2062	17.6935	22.5041	91.1939	5.49793	124.685	106.77	4.83313	13.5224	48.3998	150.571	28.8247	22.9789	4.29424	67.0724	59.1078	286.906	161.331	19.7113	15.723	43.4182	24.8744	104.079	136.73
723	24.1815	800.557		90.1341	176.47	155.033	1235.71	160.626	2086.04	1134.51	825.145	202.926	78.2451	61.3774	144.994	0	0	0	83.0092	129.467	923.272	435.947	326.769	131.281	117.961	21.6239	101.64	51.6493	240.141	392.881	605.692	106.206	39.574	59.1814	141.757
724	17.5158	525.303		917.718	610.728	577.329	182.688	530.677	1196.39	61.2142	714.096	290.29	103.191	433.793	198.67	41.505	23.2518	66.5706	380.186	5.54504	129.572	236.232	726.136	106.512	45.7901	19.2274	56.7324	686.514	96.8914	490.712	95.2268	562.266	68.1221	39.0817	400.41
725	16.8701	349.202		40.0384	3.40497	258.461	4.96774	137.022	1009.26	4.01796	51.8389	11.3084	47.9434	3.60671	137.879	8.28586	128.21	42.0747	2.11686	22.9754	1279.16	145.782	4.60992	3.17282	2.42621	237.654	36.1524	43.9715	18.4711	6.80324	6.8596	255.456	25.1961	4.27784	139.58
726	14.0596	423.201		279.586	78.0548	55.9614	82.6049	708.439	1166.88	100.734	63.9586	47.6159	138.608	30.8682	561.154	37.9007	109.948	156.016	15.6628	80.9612	327.032	603.925	226.95	141.216	212.483	137.781	52.4507	323.397	298.691	401.011	76.3135	100.842	75.9581	204.709	52.1217
727	6.97018	534.167		194.126	153.233	172.956	177.13	165.809	795.34	131.761	293.36	156.85	298.429	187.714	294.446	201.691	384.726	247.571	359.164	215.349	220.411	205.767	38.0005	59.2453	382.948	322.171	56.4236	371.212	120.272	236.268	319.036	142.121	266.579	169.044	358.243
728	17.3908	437.255		368.225	144.084	553.956	116.825	405.861	844.532	27.7956	87.5525	84.725	66.9536	155.89	245.121	8.38846	44.0205	49.3532	59.0396	7.17544	188.946	140.33	234.664	48.0476	17.3961	21.9775	108.113	124.583	181.394	179.493	59.7004	67.8154	38.9512	19.4588	111.268
729	12.4991	737.357		1413.9	1090.29	767.695	429.217	436.289	1186.43	373.671	263.083	618.707	97.6391	355.229	1650.22	189.741	119.791	387.991	126.103	874.065	651.895	2481.82	4509.33	217.857	61.7927	1027.55	513.853	3105.04	2570.96	1984.05	4044.51	245.094	1533.39	1268.86	125.717
730	16.3611	265.147		157.417	184.366	64.7606	83.1238	94.5754	2269.15	193.981	123.35	138.83	266.64	558.078	71.6787	37.7733	12.5236	31.7275	37.9027	164.244	58.746	108.12	259.323	33.3251	63.2517	86.2843	39.7283	46.7352	83.7845	58.5919	190.055	36.657	56.1643	36.5023	38.7648
731	3.73636	531.007		591.582	296.346	588.914	416.766	1094.19	1067.67	569.21	640.731	931.296	1458.14	627.604	425.907	102.102	423.892	799.102	168.5	900.663	489.553	737.203	476.576	1239.89	1471.52	1659.05	648.588	581.595	753.01	822.276	304.451	280.224	948.286	788.869	631.567
732	19.4458	791.472		41520.7	55981.7	9819.76	95261.6	90965.7	226415	271727	101398	236752	95865.9	56172.3	128474	208077	55612	27749	48272.9	95642.7	195865	158581	73369.2	26507.2	36403.3	43520.6	69748.7	65372.1	70603.6	188716	89134.9	162200	236733	221174	150986
733	19.0799	819.456		73987.8	46461.7	59199.7	82456.2	169127	55983.4	128036	133669	124367	155987	189381	150602	149619	214299	195277	87584.2	75459.9	62080.4	71964.2	66410	300874	54808.4	238749	319736	31749.8	36865.6	66990.4	53995.4	232083	84402.9	40334.8	186397
734	19.469	981.578		2295.75	12829.7	2419.35	1513.74	8225.64	4223.08	131434	3123.47	1814.62	1189.26	13799	4541.83	14822.7	3622.43	5232.58	0	3004.4	21513.9	603.828	1290.56	1099.92	12684.3	5956.98	8986.28	1457.52	11542.7	6084.22	8719.17	3127.84	15144	1982.79	9118.7
735	18.7688	1010.54		2058.12	3053.68	9880.8	5553.63	4507.92	4983.87	18480.6	5272.9	11240.5	7074.95	45051.9	28646.8	3382.02	33469.8	9036.49	3858.62	2867.33	1514.44	6338.39	9818.7	44792.5	2125.8	19785.3	24309.3	1452.27	1263.39	3862.18	2664.79	48605	20285.2	1645.54	16502.1
736	6.5708	1058.19		1948.72	1002.92	1614.4	3226.35	6982.48	2576.22	7871.34	4405.62	1189.56	8596.38	3227.48	8085.32	6231.69	3730.74	6047.2	3184.46	5365.48	8943.91	7504.25	5773	5214.13	8225.06	7729.55	2119.18	1819.84	4786.82	3180.44	3770.7	2041.36	6545.97	9252.31	9175.39
737	22.2174	840.489		4469.08	4979.91	3758.72	5512.68	3524.25	5167.9	6067.82	4661.39	5392.62	3995.1	5598.36	3249.57	5473.33	1842.05	2100.34	1313.12	2833.29	2611.59	2552.66	3061.37	1782.23	5396.45	1742.54	1684.06	4514.38	2468.84	3876.16	3641.49	1941.71	1755.18	4016.68	3092.79
738	19.7858	983.575		3167.41	4614.2	2475.38	4806.56	4825.92	1659.04	15301.9	4853.69	871.715	1231.13	4896.77	3671.42	2680.67	555.939	892.546	479.644	875.938	3972.57	2350	3439.15	3304.87	2808.07	8090.02	4826.48	29491.4	1581.48	2411.85	4849.45	1142.8	1468.68	8829.67	3175.14
739	19.6315	1077.53		1827.82	3166.87	2689.72	2122.22	1876.29	3517.66	6050.65	3935.51	4932.41	8754.86	8612.36	7244.9	1948.41	5593.63	5741.48	1746.16	1563.79	1482.73	2558.32	5545.78	2455.23	1018.34	6746.9	7820.98	1552.99	1294.6	2848.21	5574.64	8282.51	5888.24	1392.01	7471.37
740	19.524	844.4		624.236	2448.49	3390.22	5094.6	821.361	4688.65	32282.7	26885	4183.66	940.57	679.694	3261.57	890.987	3167.1	42942.8	7572.19	13036.3	3627.57	3965.67	1289.56	11565.5	4585.94	13470.5	346.879	2568.07	3802.34	4840.25	2838.57	1539.9	747.067	3701.28	2646.21
741	21.1764	829.415		851.742	1838.88	3510.62	1223.42	1691.7	1453.18	12619.9	1637.24	1787.09	2017.9	692.456	2631.39	0	12633.3	1302.86	6867.17	490.436	335.424	3182.6	1315.1	2560.8	1156.96	1702.12	1150.86	4443.32	1329.23	1930.45	3275.3	2575.33	1540.63	2186.32	1742.95
742	18.9409	513.306		2856.52	2870.58	5207.75	1497.49	2369	4460.6	3813.76	3019.33	1142.04	2081.15	1196.91	1796.9	523.883	1741.73	1912.91	4015.18	1834.36	2950.22	3627.38	2730.22	944.062	1988.75	1211.03	1350.82	3524.72	2504.26	4355.89	4856.86	2482.61	1630.16	976.31	3616.82
743	5.58804	648.161		338.184	414.589	644.673	408.776	956.575	1290.5	2951.87	1821.01	909.416	435.382	205.077	908.137	83.5919	1274.19	1599.62	486.268	75.452	882.235	692.492	2630.24	668.942	780.093	1925.79	1223.82	738.025	248.117	1730.66	4742.69	102.437	1419.14	551.762	821.951
744	20.634	822.488		2062.81	8370.25	1060.05	8423.79	8231.57	6127.16	8774.16	2973.75	4242.27	1809.07	8401.99	9963.59	3566	2170.17	1882.04	1113.74	9483.56	8847.3	2550.98	22317.4	4496.1	2711.95	4190.74	11334.7	3769.63	7633.52	11386.5	1146.22	919.157	5238.82	8242	7578.96
745	18.3331	819.531		139.196	456.071	135.882	61.1107	822.112	2358.2	3081.93	6660.39	907.834	55.7856	457.786	126.422	101.977	9.36273	38.5799	403.652	33.8609	7665.3	75.3575	178.049	650.133	66.7231	150.339	619.88	625.215	33.8673	127.625	404.232	460.69	450.25	868.845	1310.54
746	20.5799	935.57		866.242	612.894	2586.8	6104.77	4528.87	4264.6	3261.47	487.392	2768.49	135.109	1161.21	1477.57	151.663	326.035	116.182	12.8084	1270.45	223.73	474.797	296.967	46.1964	64.378	384.035	523.221	623.615	2572.41	4458.7	990.505	159.18	498.104	385.842	136.899
747	17.0106	819.53		279.203	302.058	462.332	150.215	753.076	780.35	1720.59	1449.28	154.284	52.0448	252.034	2920.14	16.5459	0	29.0893	250.217	2035.39	1211.76	218.975	69.6097	177.304	393.586	399.849	711.772	295.541	62.2291	1327.87	107.304	835.152	122.982	1429.7	377.317
748	22.2801	805.484		2219.89	1876.84	54.7847	1460.49	236.605	2097.96	2187.52	2578.09	1530.49	355.137	426.558	991.344	342.774	95.3114	241.515	112.993	932.024	771.818	1930.21	3436.04	149.317	218.232	764.711	526.182	192.321	451.1	725.693	707.92	122.504	383.547	397.877	461.906
749	15.6452	660.167		121.01	1045.07	1647.71	651.804	97.2812	40.6965	4677.3	3690.62	374.383	4446.59	189.252	213.425	211.477	816.624	1401.89	1117.66	1055.74	236.953	533.656	46.3974	512.797	409.518	398.475	51.3194	697.424	211.196	23.6998	105.364	983.088	74.0676	13.9961	451.815
750	11.5244	803.335		895.454	851.549	1950.36	290.902	564.969	1669.96	2298.41	1227.03	1114.12	866.366	2231.9	4916.08	657.225	4450.44	3822.36	1266.32	284.786	787.784	3003.65	1510.37	6437.72	29.2198	3025.96	4764.2	920.751	843.506	1290.79	1919.28	5590.94	5992.44	513.207	4398.91
751	1.81423	162.939		1231.85	402.64	1585.32	1281.8	1759.96	1586.95	2126.18	1227.96	422.237	1573.79	1482.89	1322.46	840.212	1355.68	1215.58	1527.97	1463.66	474.594	1547.54	1534.38	682.776	1210.08	1340.34	1575.9	1536.28	782.826	2101.14	2721.73	695.402	491.093	1137.38	761.464
752	1.97767	225.925		276.724	239.802	1052.1	115.267	1099.6	406.016	3033.93	516.159	1195.7	962.226	887.082	499.653	188.687	419.963	311.137	797.726	1357.47	577.92	1306.43	346.171	850.427	1093.53	314	820.967	307.688	134.335	370.217	224.25	418.33	66.6536	262.831	270.843
753	20.2651	741.462		222.924	569.373	213.029	179.222	261.931	645.712	3231.68	597.272	449.456	0	1436.82	1406.72	0	0	0	0	2879.1	1984.17	847.648	830.422	82.1914	0	51.6392	280.343	274.177	548.238	604.775	458.615	367.625	252.828	210.166	0
754	1.2209	293.022		330.099	184.28	288.216	233.136	383.035	323.551	1320.02	246.151	85.7948	218.52	153.922	230.116	108.035	517.378	274.448	423.911	380.462	164.589	273.942	270.443	175.885	555.416	430.589	1445.13	208.325	211.771	363.207	255.536	295.282	254.241	203.299	201.833
755	1.81934	146.965		747.255	230.673	962.76	427.708	352.045	119.638	1716.19	815.297	911.643	2014.35	1042.31	726.871	162.872	453.128	149.267	299.26	1041.34	55.921	1754.99	1996.35	365.148	1378.21	945.918	975.149	811.905	195.162	1186.07	302.19	136.272	696.192	649.693	643.544
756	19.3013	535.313		411.27	852.642	991.166	338.828	298.564	919.684	1167.87	658.048	496.291	147.968	290.59	696.546	233.288	124.557	320.498	366.951	346.63	789.743	626.154	604.805	216.353	121.57	228.841	159.248	682.913	504.58	665.574	1191.09	434.882	130.35	108.725	457.031
757	19.0342	1030.57		444.471	301.32	253.056	517.91	396.733	265.431	1866.94	813.395	1240.94	823.812	1030.48	314.442	161.359	231.291	245.024	50.2673	1054.6	92.2528	934.915	2008.64	262.744	435.862	159.62	926.829	675.025	1075.82	1116.31	344.626	534.09	129.524	1847.21	187.325
758	21.9894	762.484		1468.85	99.2379	218.527	1958.6	1480.92	5000.83	1582.83	771.829	1223.88	343.031	3675.9	843.624	457.259	1232.88	280.766	71.0413	3570.62	355.279	1794.08	633.288	277.23	160.146	1767.71	192.717	98.9152	2041.68	1159.91	1476.71	416.361	1921.45	56.565	495.525
759	18.8414	802.571		0	0	0	0	0	0	1059.79	0	0	0	0	0	0	0	0	0	0	0	0	0	0	0	0	0	0	0	0	0	0	0	0	0
760	19.4405	741.461		228.418	128.511	92.0308	213.314	211.394	236.94	1089.43	252.103	54.1581	0	461.313	172.487	0	0	0	0	165.032	223.47	95.7088	139.734	23.6305	0	90.153	118.743	99.2931	342.047	169.687	431.954	192.7	93.9792	106.186	25.827
761	16.221	309.206		557.129	673.316	475.335	193.698	183.779	1039.31	900.277	488.5	231.692	159.456	351.848	546.398	70.3993	248.567	130.083	129.188	110.127	1589.28	864.067	490.192	624.383	63.3881	20.4695	539.018	504.709	515.845	491.634	2392.84	1587.9	4391.54	119.575	2596.39
762	4.96949	619.162		338.996	62.3738	244.664	30.7959	711.395	267.117	1024.53	448.55	224.626	219.42	118.362	386.897	451.614	251.845	136.776	495.663	365.905	173.038	353.422	428.723	400.137	480.724	1020.81	844.156	597.667	856.482	243.922	517.958	498.27	616.931	288.148	498.652
763	24.1012	742.474		252.153	152.83	21.1289	89.1482	156.977	386.362	975.581	2564.92	42.8132	89.0253	293.195	230.574	5.76187	10.6608	31.8221	22.5952	109.224	55.1437	309.871	66.4292	138.698	138.866	45.7023	103.341	199.125	631.764	35.1002	283.753	76.9855	174.109	522.618	453.868
764	18.6473	792.493		0	0	0	0	0	0	0	0	0	0	0	14428.3	0	0	32257.3	28701	0	0	0	0	0	0	0	0	0	0	0	0	78169	0	0	28437.3
765	24.6119	791.495		11.7936	277.098	109056	4444.26	20140.2	469101	4515.59	55500.3	211020	12082.6	9832.5	9849.26	1878.06	1051.79	430.454	50.3081	169673	352400	343324	78756.4	46854.9	109798	28563.4	14422.4	112546	128894	98033.6	783647	5040.4	1740.16	8093.11	6088.11
766	4.63367	479.062		18987.6	22240.5	13303.2	22520.6	20687.1	21920.6	12170.7	22709.7	17746.6	16659.4	17246.8	17896.4	10136.7	16006.1	6216.05	11780.9	13939.6	9509.43	12985.4	10528.3	4266.06	7169.94	10702.7	14571.5	15521.3	12916.4	14067.8	14653.3	11654.6	14485.2	14672.4	7314.47
767	24.7223	759.478		196.509	94.1389	605.293	1025.45	98.8578	245.16	141.603	505.672	101.928	295.73	101.868	64.2003	651.312	431.751	1407.82	81.6451	83.1955	186.366	62.2529	224.314	136.13	177.847	959.616	68.3354	144.254	235.174	84.0938	111.359	148.797	44.1407	149.648	224.776
768	3.85732	495.103		3014.51	3244.41	4149.22	9152.78	4588.58	6257.9	5916.47	11810.5	4732.66	8398.84	8747.31	6248.51	6611.41	5852.02	6007.24	8458.46	5882.05	6665.11	8210.62	10445.1	4447.43	4718.1	4418.35	5611.56	10225.5	8242.68	9035.64	12441.2	5119.87	10918.9	5972.01	7560.84
769	20.0535	836.459		1123.92	3045.08	2499.94	3444.5	5703.16	3735.96	6661.25	15592.8	2919.24	19501.2	8987.78	7684.51	3621.81	1461.88	1483.9	350.517	3741.52	3322.28	3176.31	3007.67	11581.3	1568.73	11031.3	7695.84	2673.99	668.18	3547.99	3683.99	11681	1020.73	1613.48	6313.37
770	22.9866	805.497		11083.5	6702.42	1331.5	2751.27	2558.93	4349.86	338.711	23654.7	10346.3	1300.06	2811.52	11046.5	802.243	964.512	216.645	166.056	14037.1	33929.3	20182.8	15290.7	290.131	78.1609	438.88	257.819	13001.5	14276.4	18794.1	11923.2	531.986	716.808	2489.47	330.492
771	20.2411	760.432		0	0	0	0	0	0	0	0	0	0	0	0	0	0	0	0	0	0	0	0	0	0	0	0	0	0	0	0	0	0	0	0
772	19.8385	808.487		2814.8	371.164	1919.18	1055	3642.82	6276.42	5666.08	11489.8	1150.38	5447.96	1838.47	4001.37	46.4876	219.101	466.594	397.63	6791.21	9362.3	2343.65	2771.92	258.176	6454.72	244.051	1989.06	3288.61	5886.31	2042.8	6112.45	650.115	974.164	1508.98	243.943
773	23.1278	834.519		797.449	398.008	269.83	283.436	197.849	426.275	997.007	3523.23	393.302	223.638	2063.01	465.408	910.07	1278.8	3086.92	6445.17	546.678	284.714	188.287	492.954	459.428	257.706	152.276	1422.77	1086.65	152.086	250.602	129.514	124.268	628.367	153.386	150.936
774	21.153	984.581		668.534	1564.84	2952.23	5631.83	1061.81	1131.23	1060.2	10580	6960.31	2475.71	6693.88	11295.7	1665.07	1990.88	1332.15	474.493	2303.07	1711.81	4723.47	7826.43	1351.55	76.6664	3314.39	8851.96	879.59	2806.19	859.449	1866.11	1569.76	2213.02	444.894	565.77
775	1.25051	738.895		1389.81	1770.44	1022.36	1570.58	1435.89	1714.84	2116.1	3341.03	241.715	346.33	742.37	280.202	92.6246	367.595	429.615	840.743	1868.32	1783.2	1555.93	1593.16	516.49	754.756	1022.25	3564.36	372.65	216.396	730.685	455.592	372.887	356.021	245.93	257.09
776	17.523	953.525		4550.59	2085.66	1648.82	2003.43	2262.47	2094.12	1989.6	8631.05	2670.84	2485.34	5538.41	7933.6	333.538	899.431	1392.93	0	2398.23	269.971	3429.87	1860.61	2209.92	118.335	3198.85	2264.51	2896.41	2282.43	2602.39	2446.52	6492.25	1113.57	2992.13	683.269
777	9.66369	661.3		1264.77	1568.6	916.689	299.246	702.743	3435.83	1226.35	2659.73	548.793	2119.84	684.6	1926.51	3209.13	3833.66	1871.61	3531.05	412.849	1047.31	2020.63	3302.85	4084.75	742.222	2561.51	2265.46	798.414	564.13	1674.62	2119.04	2518.6	4081.84	582.974	8574.05
778	21.666	864.482		1558.45	1244.63	1557.02	1309.73	1472.95	1165.84	2961.24	4555.93	1080.82	5220.11	4073.88	5039.29	279.448	586.993	1176.07	196.554	309.775	811.727	2697.24	3278.73	3967.5	201.651	2617.34	4927.1	367.133	384.567	937.599	932.886	2801.63	959.719	207.706	3529.66
779	1.25981	637.943		1182.17	736.875	925.574	1179.4	795.75	1326.78	1273.9	2829.49	306.133	649.714	473.256	215.32	97.1121	322.281	621.6	577.228	1344.4	682.311	1259.6	1587.76	445.72	544.071	1733.08	684.197	229.002	369.816	766.594	775.521	320.145	365.927	220.703	428.098
780	17.4179	807.472		3083.48	422.006	744.494	2200.14	1876.48	1427.31	608.176	4752.98	1838.6	542.105	1757	1232.38	1910.84	1109.19	204.306	422.831	3842.17	1529.76	1819.74	984.586	2676.13	809.107	234.599	3030.88	1711.74	1813.07	301.286	1663.3	805.15	832.285	2899.7	193.196
781	24.6496	806.477		1063.89	1685.22	1859.15	168.448	1810.7	141.954	21.0257	4999.39	2017.04	4403.31	2738.09	1051.71	8923.58	6058.04	6800.94	4288.34	1113.54	294.574	400.227	439.673	3048.06	2413.04	5238.23	4614.04	1529.63	99.837	157.741	149.877	4763.75	958.18	818.365	2227.07
782	20.0544	863.484		1287.06	1686.99	1133.25	1724.68	1881.97	1194.64	1571.7	3954.04	1760.14	3991.69	2247.18	1674.23	1270.14	1072.98	1527.03	785.907	987.806	843.917	122.306	1771.8	3880.31	914.041	2657.68	3522.87	1139.22	706.87	1292.55	1549.72	2488.28	881.824	537.577	1864.62
783	19.2709	845.406		444.33	170.234	3009.36	2186.86	1284.77	3366.58	1388.96	6530.9	2512.15	738.038	10946.6	2312.92	1505.95	1128.47	14751	2812.24	6536.73	1570.02	1960.55	441.316	1255.5	1605.25	2185.28	951.818	1012.3	7166.59	520.769	852.182	4532.86	3402.84	282.732	9566.38
784	23.3771	945.398		692.166	1753.31	853.533	959.4	494.262	1157.03	692.49	3865.8	168.198	173.123	832.223	243.583	291.034	1038.94	410.512	759.068	579.477	815.06	40.598	28.0164	219.652	210.716	376.411	557.256	562.683	438.242	1139.88	366.501	845.604	639.088	2188.19	1342.18
785	3.82865	978.12		2026.56	1450.91	1545.09	2107.25	2271.66	2008.21	2660.49	3238.07	1344.61	1669.59	2051.59	500.449	2283.12	2106.17	2020.8	3143.11	2043.42	1284.59	2130.99	2623.24	1656.8	2093.9	1953.54	2731.68	2527.92	2147.1	2677.78	3353.54	1136.08	2823.16	2021.21	2024.07
786	19.6265	965.542		832.676	1067.8	817.631	268.013	1060.96	1555.82	822.206	2665.52	1161.71	1744.14	3596.74	2799.95	534.066	235.241	1703.2	71.5613	343.554	492.177	1197.75	2789.83	3538.94	85.5269	3423.75	1787.93	724.653	337.984	1716.59	1597.66	1570.78	1605.51	345.046	1295.49
787	19.3891	863.483		828.682	1672.25	123.333	822.159	2003.86	1076.56	802.507	3446.57	1896.89	1842.52	1930.92	569.208	1673.73	695.774	2006.69	252.384	603.11	48.0739	1716.27	2142.05	4447.98	670.689	1139.29	4657.95	417.527	161.79	1402.39	1287.15	1228.65	897.258	1195.78	940.897
788	24.4418	821.528		156.258	381.442	109.678	260.083	1459.25	1762	641.513	3911.59	391.504	33.8923	230.973	411.424	384.048	44.7454	248.207	136.468	943.329	2657.75	178.798	250.902	52.0407	303.207	78.4949	787.662	3973.69	392.92	151.163	448.266	198.714	261.427	843.622	149.88
789	17.8739	949.483		367.392	314.082	227.015	119.156	251.798	251.805	210.666	1853.95	1074.74	1782.85	2478.94	1891.27	973.401	372.657	1146.89	98.4193	1371.68	206.896	712.15	971.55	2530.97	186.513	2521.47	694.414	586.803	1371.6	849.987	1154.6	1045.73	1076.19	847.883	427.803
790	22.0556	960.606		3906.98	2200.24	377.608	614.919	843.671	3286.32	4162.14	3906.27	363.513	321.684	2344.56	472.574	0	56.4143	0	413.444	666.286	496.941	2896.37	161.988	139.006	437.517	392.137	2020.6	632.864	4738.91	241.219	1279.94	457.906	294.175	1231.34	647.413
791	20.7041	1009.54		891.348	559.734	370.098	861.606	699.048	2216.71	386.406	2964.18	1081.35	634.807	3744.34	3026.43	348.1	404.546	380.081	125.127	1185.53	972.545	1264.21	1452.13	1175.2	149.539	3580.51	244.906	1672.11	562.321	646.484	1602.46	406.775	2567.12	2986.12	364.563
792	1.49093	330.045		1034.84	635.404	847.188	1112.42	860.472	618.813	1167.11	1984.83	612.329	696.459	891.174	512.887	344.809	525.785	666.853	2100.12	1668.98	790.975	977.967	1146.71	894.822	973.517	665.49	2621.34	794.308	474.279	1004.22	965.862	758.67	2438.52	476.03	922.438
793	19.9748	892.387		0	0	0	0	0	0	0	0	0	0	0	0	0	0	0	0	0	0	0	0	0	0	0	0	0	0	0	0	0	0	0	0
794	19.9131	935.571		30.3967	219.833	736.369	263.533	2688.5	542.125	157.241	3981.82	787.491	166.997	210.381	336.159	81.8019	130.883	21.3501	7.43085	1198.28	249.042	827.113	211.371	21.6374	94.4476	181.49	275.631	774.581	69.8478	200.999	372.63	55.8942	115.869	172.952	39.9008
795	20.4108	800.563		0	0	0	0	0	0	0	0	0	0	0	0	0	0	0	0	0	0	0	0	0	0	0	0	0	0	0	0	0	0	0	0
796	13.5528	743.391		991.504	162.624	1478.03	979.939	3157.46	847.65	180.138	4001.67	2322.95	2678.41	400.903	1725.67	766.727	158.671	140.487	380.46	655.103	43.3649	1462.56	545.252	230.946	525.185	334.819	356.987	605.211	172.354	1360.6	417.499	35.3702	543.686	1365.46	340.628
797	22.7894	842.379		550.174	567.356	377.05	85.7079	559.634	845.622	1249.32	2583.95	441.983	1999.53	540.307	1476.08	743.928	385.943	1158.48	1023.08	565.916	230.708	1026.06	306.633	519.494	557.791	801.685	539.664	1173.66	939.509	6583.16	5435.46	530.156	2199.2	881.493	648.94
798	13.5942	915.461		1013.69	906.485	619.372	275.068	842.115	597.439	565.127		256.284	608.953	1961.58	2140.14	496.722	677.399	443.415	313.133	807.324	506.702	1529.43	242.464	8804.01	873.229	2695.24	4345.1	592.657	236.863	508.778	2033.9	3269.5	5082.11	353.518	2159.59
799	17.3811	851.467		474.275	2001.52	923.884	791.996	1385.33	1000.11	2206.37		704.304	897.493	1649.17	1145.77	97.3139	648.35	404.281	57.7273	2882.43	1041.63	2095.2	3695.25	1737.36	2408.62	1875.71	390.514	226.698	0	2402.82	1815.16	863.179	1627.41	1021.55	740.349
800	17.2724	727.395		539.199	608.958	161.226	738.151	1220.51	447.074	1059.64		943.321	3234.53	1644.97	1140.59	1016.44	853.275	213.392	422.195	479.821	267.754	938.252	586.531	352.793	875.377	410.096	1664.44	122.333	513.609	1058.96	1015.47	78.8542	344.485	1230.69	1607.4
801	17.5014	569.335		863.125	442.887	425.866	198.926	417.998	442.283	59.2553		34.8271	76.9861	485.501	66.735	22.9093	16.7161	64.1515	216.529	34.5963	98.1431	47.993	461.928	113.108	16.3094	23.981	17.0943	522.444	27.7182	421.118	71.9435	241.148	132.725	30.9717	237.261
802	14.4903	417.322		716.525	177.771	68.7833	122.909	177.328	131.706	78.8619		92.7456	202.576	1014.17	395.02	13.8797	12.0914	179.64	345.934	5.4371	53.2616	14.8529	97.9195	9.13161	4.32927	26.0314	37.2318	71.4559	157.879	66.8126	10.4663	51.8726	42.5431	115.867	244.566
803	23.9668	836.525		146.097	55.0265	158.13	145.456	184.993	101.484	323.732	1556.74	90.7647	166.233	58.4624	85.589	17.9025	303.235	131.093	143.027	372.143	529.218	33.2628	189.248	84.1531	216.031	1385.57	639.022	323.807	568.962	308.333	251.502	198.825	127.239	290.01	106.319
804	5.05142	193.049		108.597	141.02	302.75	196.366	317.933	544.414	241.899		80.5712	80.5071	127.924	164.806	186.245	238.96	138.652	425.521	266.137	144.057	189.737	251.093	174.028	157.549	335.458	660.715	247.015	694.579	580.735	485.109	219.189	420.335	311.415	183.577
805	24.0995	792.498		0	3201.53	28671.7	5682.55	11580.4	141592	6998.7	86910.2	175252	144656	15759.4	11695.7	195.5	283.76	667.112	91.3602	185592	6104.24	8764.91	234984	4496.66	95236.2	7510.28	3615.88	147126	174630	43596	59021.3	632.918	14450.9	4092.15	5286.39
806	19.0815	821.461		11747.4	9455.94	7064.58	19142.8	10361.7	12828.2	18188.3		19261.3	28933.1	28376.9	22890.9	20856.3	45344.8	23772.8	11010.9	6807.77	3984.24	20634.8	11385.4	55542.8	7657.47	37789.3	36340.9	1826.94	5620.06	13304.9	7201.02	30947.7	8313.49	10155.5	18140.6
807	22.6509	819.525		645.975	1122.84	1339.16	1271.34	2714.53	1623.29	11082.9	2454.25	1012.9	446.269	107.164	37582.6	702.931	240.707	80.5219	862.215	17964.2	16139.2	2349.53	751.713	256.298	813.647	2259.13	902.859	3368.35	641.307	120489	1228.84	430.118	716.152	60830.2	3063.41
808	19.2125	835.497		151.496	600.412	353.303	423.875	721.467	665.825	348.51	300.686	103.237	305.46	258.628	164.356	79.5632	0	365.497	182.063	177.356	481.978	263.992	328.113	107.253	768.412	204.93	134.924	790.696	1028.66	269.077	1600.05	487.319	246.93	164.091	2078.41
809	24.6603	751.384		128.59	298.835	1279.41	119.799	172.861	501.292	1569.06		5962.81	212.887	1335.28	423.512	9.65117	24.1458	30.0886	83.4239	643.652	5805.02	84.292	338.784	159.29	103.569	108.313	42.1005	112.763	1143	439.403	345.429	19.4856	292.881	28.1559	230.35
810	20.0114	891.392		2273.77	1806.38	1719.96	2687.55	2515.84	2797.89	3656.71		3078.09	4438.93	4088.86	4410.05	61.4312	17.5429	29.5977	21.9657	1817.24	1858.01	3152.39	3837.46	0.618861	19.2788	18.6413	0	2160.49	249.646	3121.13	2891.65	14.8837	16.3493	134.371	28.4209
811	23.0467	954.549		962.055	379.612	122.619	173.423	196.423	857.684	1074.45	415.459	400.736	1013.29	104.226	166.234	0	0	125.814	351.421	674.117	190.633	896.612	179.107	214.467	406.232	93.9955	99.5381	378.228	103.654	405.345	310.44	251.846	220.934	455.764	467.926
812	19.0816	889.443		644.345	632.509	331.831	434.242	258.976	319.119	163.917	1290.18	1009.63	824.065	3115.81	1666.72	1270.52	508.28	748.983	461.867	173.506	231.075	918.434	330.348	2047.27	742.565	1204.39	1534.75	205.316	200.568	198.863	124.831	1493.72	1073.63	991.84	904.771
813	19.5885	854.461		692.027	915.862	683.195	1726.99	1550.2	1444.57	1348.58	2191.04	2465.1	947.729	4685.29	4865.47	407.018	245.505	143.164	161.265	1618	641.754	1987.78	2172.63	736.33	548.772	720.865	1107.74	884.142	1052.08	1195.35	1026.26	1213.35	279.799	864.456	304.319
814	17.7607	1028.56		264.68	330.321	167.708	153.088	156.779	540.692	165.225	212.423	480.647	186.046	285.255	629.773	265.219	246.087	458.262	231.014	280.077	231.65	258.836	766.432	1567.74	238.606	249.9	448.181	165.439	242.241	568.742	226.283	3265.61	1242.97	2013.82	242.204
815	3.74316	918.101		833.414	977.059	932.924	1057.21	3896.12	4236.08	3498.95		2279	2999.24	2272.56	2029.77	4047.13	2778.57	2044.9	2749.25	815.965	1686.45	3431.39	3072.98	3410.85	4867.19	4007.55	3056.6	1477.52	3067.74	2842.94	2295.6	3778.34	2840.05	4038.5	1963.73
816	21.1477	829.416		851.742	1838.88	3510.62	1223.42	1691.7	1453.18	1736.13		1787.09	2017.9	692.456	2631.39	0	4240.66	7593.56	6867.17	7265.5	335.424	3182.6	1315.1	2560.8	1156.96	1702.12	1150.86	4443.32	1329.23	1930.45	3275.3	8874.41	1540.63	2186.32	1742.95
817	1.16845	309		686.411	729.257	1099.21	1222.84	1307.15	1118.59	1049.32	1050.37	632.931	533.626	984.99	684.233	437.137	854.307	586.935	934.193	862.037	401.485	1050.22	154.723	907.479	1105.44	1172.3	1156.36	1984.11	404.965	535.538	290.787	645.302	478.089	528.328	542.816
818	13.1523	726.38		1634.88	1179.26	212.404	1937.18	1383.83	531.568	452.993	1539.59	5302.54	1469.1	2550.02	1248.62	861.246	770.585	970.142	808.688	1522.8	483.888	1848.51	1839.29	3680.29	1950.44	2647.78	3202.59	1052.29	1069.3	1646.99	1322.56	1495.69	3820.02	2180.93	2628.63
819	24.0342	730.551		517.919	2580.95	11743.9	12486.2	3610.44	1524.06	12504.2	5910.58	7592.55	10920.4	11576.1	8157.5	4375.81	8182.46	1672.81	1169.88	1859.37	6927.68	2902.13	1116.53	9312.8	10396.2	20802.1	14570.7	9289.34	5499.08	3028.21	9008.1	4117.19	14181.3	14478.6	19108.1
820	23.481	768.375		621.708	102.742	265.62	144.876	1556.17	392.179	151.442	50.61	545.656	112.564	791.034	2202.67	363.392	123.066	1126.63	64.5593	2777.32	145.815	1948.52	319.257	424.2	102.164	121.358	74.9476	167.3	850.595	1279.86	632.81	364.104	238.919	59.7322	617.897
821	10.6247	613.249		1012.95	828.671	2160.54	240.796	366.705	1256.98	889.579	819.459	686.835	577.635	582.378	1463.87	583.798	4858.99	1592.02	1423.52	324.114	572.861	3328.77	2246.26	4848.66	239.718	1383.31	1843.56	857.16	426.466	1270.46	1543.34	2130.95	1940.24	524.942	1751.81
822	20.0384	811.438		1559.36	1379.51	860.865	775.075	1600.95	1702.2	1624.86	2081.19	902.132	1736.95	2636.93	3101.7	1445.47	1473.3	1285.53	857.19	410.756	574.471	2012.9	2431.45	2283.91	563.6	1999.28	1074.22	2383.96	2619.39	2914.17	4390.01	1896.54	2342.82	1451.67	1420.28
823	7.58716	821.324		1730.06	205.356	614.856	606.829	737.121	545.844	1633.48	1621.32	768.969	1408.32	150.177	526.95	1891.82	620.417	328.219	347.801	241.171	460.841	185.386	170.544	890.101	1364.85	649.931	578.189	1341.03	515.37	1717.64	2664.99	155.495	668.608	450.311	1146.52
824	16.319	855.472		957.836	859.913	763.074	525.135	441.415	1707.81	1109.13	1468.82	3305.59	1096.14	1538.4	2909.84	147.376	1823.66	1284.4	269.042	1599.32	778.637	1489.17	1710.78	4143.06	264.715	2884.98	2183.57	1772.91	930.583	820.372	3198.49	1690.88	2963.73	511.391	2023.14
825	14.9365	725.376		1128.23	989.409	442.483	1705.61	1531.2	622.201	1100.06	1534.08	2720.29	2155.04	2378.28	2111.37	3696.33	503.379	725.451	499.926	1880.71	109.006	468.585	496.255	2022.34	1148.21	1656.07	2243.22	1171.75	1005.93	698.782	1284.75	351.75	1646.92	894.591	1956.57
826	8.37657	647.271		380.769	64.5526	666.925	205.62	590.047	103.989	44.994	349.079	242.46	1327.94	125.07	184.712	3102.07	241.279	295.569	255.325	330.814	113.804	76.1597	87.6335	291.273	2140.1	380.961	351.772	243.332	151.368	187.53	286.882	302.364	367.422	363.512	1315.84
827	22.7381	762.483		1155.33	488.786	270.315	1630.88	4103.82	4350.14	2815.76	2114.19	1458.62	1100.04	2045.55	1053.5	289.234	1304.88	69.0894	118.206	3479.73	368.27	1269.08	7332.15	312.313	342.451	2381.38	140.484	497.544	5311.42	3896.45	453.535	46.218	942.305	469.881	155.275
828	22.7043	555.354		2216.32	1447.63	544.723	797.694	438.755	1376.02	176.656	1257.08	726.957	506.61	1411.05	402.739	78.1499	255.324	219.795	383.174	14.1731	298.306	19.1158	897.272	288.515	23.6352	24.4993	581.181	166.319	71.2602	1041.46	81.6774	916.28	390.63	123.459	799.989
829	21.5073	1079.67		142.046	189.374	1103.68	1883.97	103.645	127.372	53.2314	190.308	1791.49	301.922	114.832	215.667	7.67601	10.0163	58.1086	20.5738	99.2383	130.506	392.339	106.613	93.2338	605.96	47.299	366.846	29.1006	39.7827	29.9306	147.451	58.4015	475.711	703.62	407.734
830	18.4338	773.457		129.918	337.029	63.1242	343.246	382.804	256.493	615.558	481.35	297.467	254.829	522.511	666.75	119.904	173.83	66.0708	142.435	228.31	423.833	608.696	691.007	728.894	47.7014	389.253	173.796	410.527	494.018	501.315	289.05	119.323	92.5317	104.832	148.092
831	23.8831	741.468		545.424	552.814	132.57	257.843	206.358	128.626	294.117	201.054	106.156	1051.12	128.011	2648.49	5.02562	40.6009	197.928	127.177	201.537	120.309	428.438	268.663	41.4153	77.3175	55.2745	149.606	179.518	71.5411	213.396	217.476	65.3564	330.404	94.4495	152.457
832	6.66212	719.109		1190.16	671.568	441.673	1054.67	259.813	824.841	1268.35	1082.38	1018.52	482.997	221.038	1366.25	534.346	490.095	342.981	974.877	265.837	427.277	381.364	1026.74	1693.33	645.4	1277.07	964.757	1785.91	881.971	464.573	1036.46	641.726	722.037	2172.61	733.126
833	23.2162	751.397		556.49	496.378	753.357	578.513	435.147	629.2	360.757	738.042	985.289	859.848	2151.15	108.051	200.721	141.196	226.168	25.6622	715.648	659.408	411.578	267.964	87.8109	191.702	40.5338	275.666	365.256	1102.5	643.484	96.5265	50.3056	158.492	30.1719	134.427
834	12.9353	528.29		355.474	124.163	567.483	195.741	389.071	424.363	463.441	788.387	257.769	251.009	527.5	546.421	393.994	1033.46	867.085	544.448	185.89	302.459	526.126	434.169	2215.99	182.431	873.621	1041.91	171.046	163.346	608.853	674.406	1024.86	613.12	304.014	977.881
835	5.26809	404.087		601.022	316.047	475.976	452.855	1005.89	487.19	629.441	408.372	327.611	681.912	193.66	179.221	465.642	1026.05	142.434	1175.14	662.742	393.244	351.96	574.725	778.9	1191.16	459.417	999.784	540.848	1037.62	647.461	786.864	278.069	1028.78	1067.49	434.914
836	23.1081	777.424		22186.8	23588.6	78207.5	42354.9	34845.3	65288.7	46627.2	42531.2	115114	49563.7	18238.8	101137	13599.5	4261.71	5049.44	11075.6	22115.9	43016.4	102945	99280.8	6141.94	14894.7	11468.9	20177.6	37366.5	43231.1	221039	204679	11976.8	17359.9	17947.5	5829.07
837	24.8825	715.416		0	0	0	0	0	0	0	0	176784	0	0	133967	0	0	0	0	0	167510	0	0	0	0	0	0	0	0	0	0	0	0	0	0
838	22.9807	982.585		190.743	8155.29	678.356	3086.24	3445.44	3575.49	2366.21	414.371	39739.9	324.272	2629.23	38416.9	782.323	3763.9	3366.76	21.663	7176.38	1060.14	507.164	3230.07	2135.71	683.19	2358.23	4786.03	2424.84	2403.48	2825.27	5775.04	198235	2458.7	63488	6880.58
839	21.4915	777.435		6658.58	19256.7	6532.8	3382.66	8713.53	20327.9	43352.3	8594.13	79140.5	7487.23	15144.3	69537.2	11952.5	4977.81	27405.5	16289.7	7371.11	9845.99	54259.3	16981.4	6127.42	8269.29	29562.4	2835.3	0	80383.5	15344.7	16647.6	14313.9	2642.25	3675.15	27215.2
840	24.3459	681.298		0	0	86540.7	0	19806.9	101.55	111.1	0	33.783	0	0	0	64726.1	47424.5	32899.1	66003.4	0	0	0	0	27627.4	29420.6	14786.7	52215	0	36.5976	63412.8	253.292	0	16121.9	92381.5	49796.2
841	23.3813	1013.57		8879.64	4246.62	3163.36	6656.48	7692.76	6462.93	2496.32	8066.18	26403.5	3997.39	32182	2864.16	14356.9	14370.3	15950.2	5839.1	10095.4	4074.47	26045.8	397.655	4048.77	2878.35	45065.4	9525.52	18150.2	8053.14	8588.19	27539.5	1484.59	7395.36	8063.42	7610.48
842	19.3401	871.431		465.699	873.252	482.663	1578.18	925.833	1049.13	439.74	1133.65	9394.05	6050.22	13911.4	16441.7	22480.8	15539.2	6568.97	913.613	782.747	498.74	1510.8	1952.3	2012.76	1404.32	2208.02	1255.77	20385.2	24282.6	12683.7	16105.1	4256.49	27642.2	27579.2	8048.54
843	17.6479	681.298		16190.2	17581.9	23272.9	26801.6	6389.86	14526.9	8347.31	6050.25	68975.7	16571.2	19828.9	16702.7	25938	121414	53389.4	163988	21002.5	11898.2	12103.2	15248.9	408083	143940	147829	63749.1	12037.5	12115.3	14128	3708.33	90376.2	64964.7	50958.9	135878
844	24.6676	682.301		14048.3	6483.08	23661.1	17462.7	24806.6	19927.2	27613.6	13551.5	20628.5	24915.4	19108.6	24608.4	12117.5	55671.1	597.923	26481.7	20137	17952	15903.6	9650.62	1345.73	191.792	2519.44	407.765	19665.7	27335.6	1081.99	7629.58	27742.1	798.655	23823.8	11814.7
845	21.9623	819.52		5805.3	1227.71	1503.03	4458.37	3415.44	1156.08	3444.67	7649.66	9057.47	1464.87	12746.4	14941.6	1080.71	255.734	427.513	898.639	42027.5	1669.3	3013.3	6097.82	3109.64	1305.49	8007.58	8033.25	15089.4	2544.47	1408.59	2641.04	1145.3	1675.6	21382.7	2625.75
846	7.55259	592.174		4670.17	2234.22	2169.54	3570.13	3149.59	4778.95	3657.97	3400.31	5716.9	4035.4	3062.59	4431.44	6568.11	1379.63	4065.23	3414.64	3289.31	3885.08	4533.61	3216.14	3643.03	3289.68	5668.76	3392.46	4619.28	7938.86	5043.2	5979.47	3249.67	7569.4	7200.11	2636.02
847	21.68	915.476		3393.65	3334.1	2265.09	2956.1	3135	2764.89	4979.85	5352.8	4854.06	8535.85	7620.15	6405.75	4797.19	7065.72	5508.05	2778.44	1543.87	1101.65	3826.33	4344.44	15381.8	1658.79	5778.92	8801.76	1926.39	1217.35	2844.42	4335.01	6156.15	2599.59	1578.4	5145.06
848	16.2066	1044.55		1123.61	456.6	303.476	822.039	502.927	567.498	213.798	1087.35	5626.27	573.704	2884.04	697.005	507.488	1221.48	267.674	15.4238	1350.36	796.843	1561.97	823.252	1371.47	111.539	257.223	1415.55	217.763	526.519	711.868	1827.98	722.079	486.659	1834.4	1447.37
849	15.8868	854.467		618.787	1248.3	793.574	1643.36	445.029	1576.12	198.244	853.239	3780.11	2156.6	2532.19	5807.3	1322.59	754.334	1229.2	197.556	184.386	650.044	849.977	1149.04	1447.55	356.719	1492.39	5742.92	709.812	168.9	717.351	985.449	561.241	242.666	603.91	1187.88
850	22.0496	790.464		1475.73	104.886	375.749	2230.94	948.689	873.815	379.546	603.051	2784.21	150.367	504.285	934.545	124.761	269.356	177.184	89.2553	10770.3	347.904	3376.79	670.837	990.551	1158.81	674.295	619.768	832.948	1007.4	515.505	922.108	957.999	426.924	1525.53	915.226
851	19.5896	952.572		1096.69	545.019	568.399	959.199	990.733	836.317	1010.89	286.165	3809.64	376.377	524.427	144.708	0	48.9671	236.877	405.156	742.357	250.222	3171.46	620.977	141.548	334.707	562.549	606.523	378.224	149.509	725.474	486.166	55.1992	283.765	363.186	412.166
852	18.8802	843.424		0	17.0276	5.00592	802.982	48.2503	28.786	0	8.21637	4064.54	417.553	3507.05	3250.48	6978.39	3318.91	327.91	29.51	80.778	10.9854	53.9513	63.3727	1.80407	150.153	0	0	20131.5	12244.1	3979.58	4421.42	135.192	9417.68	35948.4	629.174
853	23.3778	1014.58		2689.91	1411.11	680.348	1298.68	1468.62	1730.17	1625.04	3014.12	5332.19	587.504	4607.14	1218.42	324.387	8337.85	957.796	4879.02	2611.14	386.621	4111.77	3977.45	2743.39	1420.11	3688.06	2906.96	799.046	1634.03	1040.56	1385.23	1953.37	6309.8	10545.4	856.094
854	1.17861	198.906		322.112	340.581	312.972	462.702	302.908	282.956	187.546	253.441	3406.12	3301.95	1042.97	1437.25	6084.34	4710.45	3404.33	1538.02	361.475	245.155	303.936	218.354	622.146	460.207	489.128	324.79	5695.18	1697.37	2079.2	1734.78	4353.52	2872.91	6172.77	1857.87
855	23.8885	751.392		148.909	243.344	294.189	234.591	1781.04	3030.13	1478.12	1421.23	3721.84	288.918	3735.03	162.626	143.715	66.0028	93.3684	31.6783	2938.6	1307.61	170.509	516.121	58.8256	41.927	173.051	243.77	155.523	2506.24	269.891	107.987	106.704	29.0416	110.027	170.561
856	1.15917	182.93		182.488	179.28	234.197	267.5	195.068	154.248	175.382	172.241	2083.67	697.445	895.824	2836.79	7385.6	2964.83	1240.74	535.299	200.164	122.567	154.881	157.105	446.043	310.154	316.34	190.087	4623.65	5048.14	1029.96	2120.73	1332.35	3657.15	5326.44	2005.43
857	18.1741	901.482		1230.42	1022.42	934.476	1963.63	1669.85	1202.13	1153.75	1146.3	4105.89	3177.11	1637.76	1321.99	4644.79	314.474	722.666	1020.66	1757.96	1409.86	3149.32	1269.45	722.679	6467.36	1432.34	928.038	1228.3	1307.84	2750.8	2303.35	707.491	615.772	1473.49	2622.82
858	17.7743	790.449		711.702	902.422	582.887	821.224	1386.85	951.748	1589.24	1732.56	2613.09	751.116	1157.28	1711.8	543.557	900.222	411.326	149.217	898.39	826.214	1193.37	1426.58	1261.37	685.353	1437.15	1761.46	946.881	1333.18	708.993	1495.32	333.262	2860.92	1314.84	805.405
859	16.9941	921.45		1063.41	1380.31	662.854	1227.35	906.621	925.432	927.78	1334.29	2377.53	1283.72	2713.98	1978.52	1262.33	683.808	485.985	168.709	1007.25	571.188	1193.16	968.832	2362.16	156.65	1141.59	3829.89	1038.02	571.384	699.804	1090.09	1361.91	1242.78	843.908	1353.62
860	13.3769	841.458		722.62	768.648	130.453	1230.26	877.181	443.66	383.529	798.06	3700.12	178.7	1737.64	1459.13	302.77	571.808	767.327	253.139	787.262	325.754	902.876	696.279	1490.17	524.836	1003.15	1017.64	581.27	607.164	774.52	755.858	964.119	1350.01	1455.83	614.532
861	16.4076	725.383		870.421	631.764	557.521	947.482	697.037	928.802	830.24	812.995	2284.74	4835.27	3315.45	3049.4	1752.54	287.303	622.068	170.575	799.414	481.409	3322.03	1024.57	1604.41	413.024	1116.64	4004.94	645.768	645.738	281.882	1886.1	977.253	720.91	1068.56	1622.13
862	13.8822	669.348		417.031	487.587	382.519	955.014	811.386	460.934	617.893	794.932	2272.83	875.862	2680.83	2580.11	1040.8	625.987	610.052	54.2322	1867.13	412.215	933.125	870.018	1234.34	400.075	2443.32	1295.72	817.281	1693.96	1205.19	949.455	486.777	1079.81	1298.87	994.997
863	6.78631	1063.2		1236.05	1381.61	793.117	1275.05	1299.41	1419.39	1324.43	1275.95	2269.56	462.714	1226.25	2294.89	1299.36	706.103	1048.71	1001.45	1274.41	1529.45	1520.9	1112.45	902.831	1303.34	1475.57	1080.97	1082.48	640.345	963.159	1121.19	984.057	875.944	1048.28	1171.77
864	10.9684	759.381		663.498	614.769	308.208	1503.96	638.209	136.179	360.192	671.178	1633.57	154.768	1073.59	607.344	856.471	69.7224	401.911	44.8045	553.744	412.381	857.485	550.653	708.771	186.842	535.774	452.664	262.046	252.758	544.748	797.897	217.877	865.245	1689.02	272.625
865	21.7349	748.395		32.4036	204.633	350.99	129.105	77.5061	88.8334	1012.21	264.911	56.0908	269.686	233.947	238.892	94.2618	116.865	262.185	390.654	1815.69	338.884	360.464	96.4371	329.223	197.144	991.846	32.7216	150.872	125.82	403.931	302.725	148.285	98.4537	9.33311	434.86
866	22.6452	759.477		276.262	1186.79	6569.8	2780.09	1036.47	398.479	591.242	2639.89	1985.66	1074.98	115.791	287.283	837.803	117.224	1828.6	2455.01	1361.96	644.662	666.214	365.793	386.263	1992.03	18252.6	311.344	291.346	736.008	132.842	643.188	2474.7	231.7	3198.86	2459.91
867	1.17937	200.904		141.675	90.8704	99.362	150.807	118.091	88.4628	77.7919	78.3507	1195.04	355.693	351.222	539.592	2275.62	616.007	487.531	168.8	119.36	79.2969	46.7644	64.1127	227.191	165.647	120.616	93.9723	1860.52	1988.56	304.098	142.171	611.639	342.742	2226.44	660.977
868	15.4381	899.46		314.14	758.093	112.859	86.6722	255.272	605.58	331.677	509.085	1808.9	126.118	1096.05	1527.26	61.9967	453.336	82.0964	137.088	588.141	282.72	706.612	1335.02	125.418	251.158	325.193	399.853	210.42	675.835	998.261	2457.76	525.605	3653.17	568.774	258.679
869	22.0257	833.509		5327.81	120.734	1431.88	285.157	904.034	494.968	1747.2	4145.72	1137.07	211.134	415.949	468.275	4597.89	17397.6	6418.69	28511.2	153.675	945.139	174.639	409.766	4397.21	7952.66	1201.86	13342.5	1469.93	165.607	70.1588	1042.62	1354.8	1868.45	298.994	405.967
870	3.72122	515.041		551.85	922.099	355.185	507.315	171.635	482.439	921.375	510.283	1263.77	172.713	612.167	554.909	181.058	70.0764	462.766	246.065	626.528	884.026	231.932	563.464	717.509	1509.94	156.845	167.94	500.799	294.821	586.944	547.567	551.637	646.297	67.9802	162.541
871	9.26225	361.09		191.031	423.758	335.419	888.838	421.656	691.323	381.223	574.786	1090.17	492.719	1349.85	432.192	483.981	360.124	504.957	171.106	593.591	1010.75	1349.75	620.257	826.189	409.961	401.104	465.875	905.461	571.825	673.335	749.205	1612.08	467.383	1132.53	1149.69
872	16.8567	683.305		673.323	389.829	2302.32	734.482	1129.12	1486.42	120.248	504.37	1183.45	1392.01	951.934	1433.44	71.556	1385.66	3261.5	2770.13	623.684	1077.79	644.751	402.41	3436.79	2196.97	2754.74	1867.45	453.032	408.294	662.668	566.802	6468.87	809.456	160.895	2390.14
873	20.4021	802.574		0	0	0	0	0	0	0	0	0	0	0	0	0	0	0	0	0	0	0	0	0	0	0	0	1196.9	0	0	0	0	0	0	0
874	21.9752	792.496		0	2970.04	8475.79	5531.91	6826.37	24171.3	3140.04	49508.3	27311.8	145462	160378	6862.88	2920.75	9694.88	2411.02	1763.81	54233.2	12974.3	5288.05	17426.6	18583.7	161211	5340.91	4822.88	185090	54759.3	51589.5	19526.6	6647.04	21326.1	5493.03	9519.7	9519.7
875	19.3705	793.479		2223.21	4836.12	3623.4	27613.8	10105.4	9053.95	11040.3	17526.9	17469.6	3380.05	8031.55	18274.2	12498.8	2920.25	7003.62	3655.75	14763.4	11760.2	126833	11018.4	1447.68	1577.16	25781.8	25885.2	5045.52	16335.5	17347.8	24364.1	26981.3	31757.8	10648.7	26767.3
876	3.75838	449.052		30765.8	29876.7	26171.7	35739.6	36919.1	36800.1	43740.2	36060.9	27040.3	43677.5	30311.4	24115.7	57597.7	37815.3	35851.6	37405.1	36863.4	22887.7	32534.1	38007.6	57217.4	43919.4	43744	35309.7	33182	43276	42888.3	52165.8	39463.5	57026.3	47028.2	41663.9
877	23.7042	968.556		1637.16	868.811	676.443	4565.93	3854.17	2700.65	2906.07	2003.43	1910.12	4361.93	1782.25	5896.44	1649.13	6702.11	422.207	518.494	8097.11	622.939	9279.78	2647.52	1199.42	334.046	2894.14	889.173	558.305	2868.45	2031.87	1044.01	7996.87	5266.67	8885.17	1827.36
878	17.0463	789.439		300.944	213.611	398.749	2236.8	649.495	0	0	1485.87	1797.21	1432.09	9725.12	4595.53	956.515	666.364	323.5	274.436	1667.33	0	0	2693.33	9963.16	2831.98	7411.93	5084.84	0	176.483	0	0	678.607	1329.9	1815.57	169.37
879	24.6839	857.442		507.82	88.9953	47.2901	2069.23	486.998	107.252	32.9695	122.981	5636.25	4378.44	7776.38	4817.55	8295.77	3685.24	897.575	132.305	645.987	41.6787	360.435	125.731	144.484	404.649	468.096	62.689	24703.4	25739.2	7342.67	7916.54	1395.31	12031.6	33411.4	2404.65
880	19.3554	873.436		134.434	77.3204	422.708	627.436	473.974	314.683	559.3	642.267	2397.75	2498.64	5256.52	2969.21	6050.39	15087.2	4447.22	224.974	288.062	722.264	474.177	923.082	107.8	156.25	498.49	143.981	4744.12	6602.32	3409.01	7112.09	1266.17	12544.3	8643.57	1062.12
881	24.6447	859.465		0	85.3966	358.097	510.55	553.805	1151.99	242.127	43.1321	6447.13	627.503	7140.58	3019.68	6732.29	270.642	36.4314	0	4118.1	39.6733	214.846	1149.29	98.6583	321.155	186.508	95.7718	14063.8	0	2724.52	9930.36	127.56	6788.8	13315.8	6442.27
882	22.2157	795.495		584.88	934.52	786.838	843.535	644.006	1264.79	1797.37	896.593	1341.32	1714.61	754.515	714.196	1286.61	499.629	674.784	104.346	746.638	1155.16	2476.53	1215.67	1170.74	1364.61	1130.68	1883.49	875.336	1333.85	2229.19	348.425	3035.85	190.209	335.469	1257.24
883	19.3485	827.428		1233.85	1539.15	869.47	1615.45	2266.72	2126.88	2032.73	1826.8	2412.25	878.618	7321.36	1775.56	2016.24	812.763	1092.38	222.53	1853.05	1129.4	1524	1264.42	548.296	495.559	688.572	1684.06	7204.71	15315.6	1896.55	17344.7	1982.96	5015.3	8035.67	4354.22
884	20.2518	709.388		2201.2	1167.94	1932.49	2612.02	2011.01	1630.15	1324.74	1240.16	2346.46	2137.31	2250.38	1264.94	4297.07	1211.73	2113.14	2368.63	3646.17	1517.41	3677.15	2599.62	1148.4	4211.43	2645.37	1384.32	1912.1	1955.27	1991.54	2453.9	533.615	933.149	2886.28	2168.42
885	19.7596	984.576		862.469	431.133	793.165	1838.17	2894.58	1830.15	2793.49	2650.74	937.385	718.002	2105.86	1802.97	714.492	392.459	202.113	48.6252	1998.54	877.081	1031.64	2147.98	373.65	166.11	3437.57	1047	665.318	2113.18	6218.51	1262.99	1242.81	468.662	3061.9	811.182
886	16.122	981.579		15.6753	1891.31	81.1308	122.295	5016.56	3708.17	1948.34	6889.25	230.226	78.1372	1904.41	4491.25	233.437	827.577	493.176	5.33817	916.827	1673.33	51.2991	133.32	283.51	1169.77	1369.58	1309.92	1832.85	428.793	2473.24	3003.82	2292.98	928.334	233.12	1323.54
887	17.6256	838.478		1624.04	1171.62	870.224	2055.76	1552.04	1118.54	1169.78	2288.05	1963.58	1080.73	1688.58	3438.62	1616.89	1933.46	1457.52	1323.25	1002.55	479.69	2004.74	2281.89	2607.27	1295.47	2719.59	2775.35	640.757	1399.67	1607.28	2310.82	1901.1	1432.82	2227.43	2313.92
888	20.9165	899.457		125.199	99.8625	61.4099	455.352	119.075	150.405	165.303	82.8835	2983.16	651.619	4159.29	3894.47	8150.26	3843.67	1190.79	20.598	22.9108	77.9893	426.75	716.332	656.167	44.4201	536.248	171.113	3936.09	4291.54	1620.03	3650.09	1189.31	7147.28	6948.72	1685.24
889	1.83462	331.954		1285.19	1224.47	1546.39	1377.18	1000.68	586.366	977.511	828.033	1922.42	1849.13	1798.94	1058.09	1236.36	592.524	864.105	852.561	1207.59	1500.31	1054.85	777.545	849.451	1388.02	1038.92	813.465	288.437	483.784	504.633	430.218	1325.46	157.733	419.997	2026.08
890	6.53802	845.217		3254.57	2552.13	2331.97	2093.21	3138.09	2849.33	2996.81	3414.78	2928.33	2484.78	2968.89	2686.91	1475.84	1915.54	1108.84	2238.65	3716.28	2483.82	4062.78	3045.15	4037	3210.28	3644.12	4766.82	1494.42	1425.32	2799.07	2370.23	3344.84	2482.05	3200.34	2868.63
891	20.3407	739.415		927.777	576.433	1029.18	1557.05	1309.37	623.804	550.878	709.294	1423.1	88.5007	984.144	400.621	3747.85	313.277	751.335	2315.12	1623.14	489.054	2863.75	626.787	652.661	4785.15	360.219	393.085	808.078	993.548	795.714	776.776	65.6181	463.717	1072.73	1469.64
892	21.6316	747.402		1606.82	1000.36	2350.89	9395.6	4964.16	11448.7	10920.9	8044.13	3586.08	5392.23	2943.74	6666.92	5760.33	2175.15	1812.68	2484.67	10587.8	8292.34	5057.67	3734.53	2513.33	2373.26	4219.09	3081.32	3800.16	6604.66	3020.56	4580.67	1924.58	2914.05	1009.55	3288.9
893	1.67951	509.974		35.8899	38.2151	43.0139	115.544	65.7353	136.592	136.162	17.9606	361.345	1100.73	493.798	761.465	1939.01	780.239	519.524	399.319	88.4146	21.856	75.4524	70.966	112.312	138.556	187.004	47.5224	2914.69	1725.85	1313.98	2680.34	1575.81	2185.53	1952.68	784.154
894	21.6349	695.399		836.838	517.705	549.298	1444.17	939.93	841.588	464.155	778.651	904.735	441.756	370.268	506.976	449.492	147.684	451.039	194.095	1174.47	426.623	1015.77	678.154	208.093	908.6	388.804	275.177	1376.54	1507.88	977.47	593.518	227.192	569.821	1372.86	392.884
895	21.9517	808.491		509.718	877.017	752.868	676.128	381.197	1485.61	1143.93	1182.37	384.801	660.112	1318.62	472.502	306.058	242.915	1758.95	415.83	350.129	795.657	777.441	1490.26	1114.33	4160.26	2203.85	1188.78	1356.16	5434.82	877.148	2612.32	719.834	673.249	981.537	1025.26
896	14.2566	711.37		145.969	317.591	268.599	400.4	239.332	552.693	104.335	732.139	418.916	239.154	619.858	1088.29	871.167	578.982	285.59	172.852	528.358	187.812	625.27	625.648	449.985	254.649	646.833	320.619	494.947	452.483	173.796	636.169	551.329	470.411	195.475	591.925
897	18.7991	851.513		103.734	774.014	384.897	130.91	310.069	257.683	1032.61	279.115	247.094	248.87	333.766	83.553	38.254	195.634	222.063	153.074	1339.8	1236.08	438.99	1334.56	264.246	977.244	624.684	220.265	272.911	104.592	375.243	313.089	203.268	256.382	172.002	99.5914
898	17.1835	724.388		1089.37	646.935	957.808	246.573	278.796	1185.04	222.946	584.445	178.106	183.459	163.248	945.351	240.033	1193.8	556.497	335.998	303.997	851.958	941.959	1080.92	518.93	249.013	165.548	768.11	1082.72	802.472	1751.85	1292.93	905.998	423.783	182.402	474.932
899	12.7745	689.338		192.597	602.287	337.897	375.801	79.0519	389.912	227.367	303.565	241.381	84.513	609.412	3219.07	43.9732	505.75	354.051	84.3915	1717.79	1067.43	1481.72	5556.66	677.348	91.4767	562.004	1912.92	3483.91	2746.78	5069.89	5827.64	706.301	2803.78	2821.36	232.496
900	3.84135	493.105		16389.9	23567.7	40291.8	46520.2	40576.9	34794.5	55864.4	63470.2	34250	59069.2	24644.6	17622.3	44289.7	38636	25291.9	71200.1	14826	42837.1	39686.2	59357.1	31071	29404.8	13577.1	49565.2	74598.2	48224.4	54204.9	66305.3	29034.6	55212.9	38789.6	45665.9
901	6.39842	918.24		12548.8	9500.25	9367.14	13693	22900.1	10411.9	7376.57	10272.8	14725.6	18271.4	14359	13037	14492.7	8298.88	33162.7	22352	15477.1	10658.2	33333.7	20687.3	27584.8	29036.1	32359.2	43034.4	16151.5	29673.3	32919.9	27379.9	61219.4	33838.2	27253.2	36806.7
902	16.0408	805.472		1163.28	360.083	497.087	471.811	756.378	238.23	1978.42	5880.25	8139.5	8930.56	5159.38	2177.02	1222.1	643.055	320.788	712.273	2396.57	157.546	1844.58	5582.27	252.273	873.569	250.855	403.042	2754.7	1442.65	512.234	2371.97	290.742	395.014	281.713	426.46
903	20.3381	739.415		960.153	576.433	1970.55	1557.05	1309.37	641.816	550.878	709.294	1423.1	5921.09	984.144	400.621	3747.85	313.277	751.335	3527.36	1623.14	489.054	1382.78	626.787	652.661	21909.8	360.219	393.085	808.078	993.548	795.714	776.776	65.6181	463.717	1072.73	3751.45
904	14.7928	755.398		15.2979	53.8415	769.897	23.9381	167.56	46.3654	34.8301	108.291	23.4511	13705.5	732.673	179.727	2126.27	77.8279	443.27	3132.54	103.673	16.7323	31.7482	71.3972	274.489	15209.6	180.888	293.727	19.0232	105.239	39.2499	30.6847	90.2363	323.325	112.294	4348.91
905	18.6987	963.534		1634.36	1259.5	659.712	1215.46	923.438	2303.55	1078.15	2736.05	2669.47	5095.47	6325.07	4347.42	1151.72	4463.42	3257.69	1047.31	422.878	365.828	2112.74	1432.09	10131	447.631	4287.63	4479.73	54.5723	393.524	504.58	1185.08	5381	4238.52	1163.04	4739.78
906	14.064	709.38		27.4678	43.742	1114.67	29.7174	38.5864	17.0895	23.0804	42.9917	10.219	8089.77	13.6133	139.642	2780.6	18.8092	633.53	4618.95	11.5502	14.9761	26.3924	54.401	45.7779	4363.75	15.4997	37.0026	66.9735	15.2733	39.0033	39.52	100.494	42.1791	30.9011	3131.11
907	15.2004	709.386		79.4803	50.4798	1064.5	717.669	13.7489	448.802	140.663	25.8828	35.4797	7575.23	33.0086	737.406	2072.08	32.4891	492.587	4373.79	96.5315	77.5992	42.5414	135.057	17.6156	1128.08	63.8329	92.3069	118.824	430.302	1340.98	1202.44	52.2305	1284.61	49.1499	3283.72
908	21.3087	739.412		59.0905	97.1137	1681.03	172.035	185.744	156.961	290.193	109.896	348.665	3288.96	179.72	795.346	3145.21	76.9091	196.148	1705.47	444.229	117.586	203.16	345.163	121.204	9588.99	215.138	296.247	50.6141	388.416	375.23	257.806	408.475	534.855	477.692	1807.07
909	20.2298	840.496		261.525	471.897	516.209	554.321	859.251	911.655	799.576	841.847	3038.13	3730.26	1692.21	2046.92	638.901	525.439	406.668	2138.66	740.104	885.687	1770.3	926.081	3641.25	4477.41	1413.82	1677.15	1292.8	485.528	1528.55	141.419	552.104	464.527	659.053	592.476
910	18.4871	905.456		727.436	2182.87	1664.84	1258.49	2494.43	2180.94	2534.44	3208.31	1205.72	9934.45	1446	4120.3	1171.85	1068.25	726.421	566.381	2655.39	668.127	1326.44	2852.81	6606.19	1071.05	2179.19	13510.2	1871.88	1798.82	2581.67	1988.88	1072.92	1456.8	1506.1	1984.2
911	19.4847	741.431		0	0	901.209	85.1437	0	0	0	0	34.2468	3300.5	0	0	1172.21	205.119	186.609	878.873	0	0	0	0	91.4594	1243.58	95.7937	109.616	0	0	22.7503	0	65.8743	0	25.9577	1512.53
912	14.5285	899.466		12.7707	74.5795	203.653	22.9338	17.2212	90.4605	47.0732	15.6625	30.0481	4848.33	15.2671	109.724	1059.04	14.9436	213.088	384.826	39.916	12.2877	43.9661	110.691	30.5759	740.877	39.1052	49.3725	19.1289	13.7434	61.9532	20.1718	24.2874	43.7667	24.4113	3207.09
913	17.4304	739.398		144.905	101.722	213.205	205.486	95.379	161.202	27.8503	29.522	42.694	6378.73	132.337	91.9126	3025.46	18.2571	316.691	1410.91	156.795	13.129	83.5572	319.98	188.983	1942.72	197.456	70.3413	63.8972	93.6128	32.8094	96.5065	39.7785	53.2866	107.184	1232.08
914	20.0266	810.443		1908.53	1915.08	1324.25	885.904	2390.37	1771.96	3257.74	2864.95	2019.21	3988.42	2585.81	2545.1	505.852	775.204	963.711	647.766	1752.99	1460.47	2389.67	2459.59	1692.69	210.903	3106.5	1517.51	1214.58	1309.32	1454.66	2369.62	2436.07	1474.46	100.205	2434.88
915	23.5199	805.495		1983.26	276.997	503.453	683.543	278.719	1450.23	1262.72	655.706	261.457	4136.57	250.146	1152.77	190.073	168.302	330.061	416.756	735.148	459.914	385.222	419.259	540.232	1108.74	476.106	1169.68	1408.32	301.35	609.471	226.433	706.985	143.874	1024.24	444.532
916	21.6447	711.398		1400.4	1177.27	1326.16	2206.86	1522.65	1361.45	781.692	1035.08	1340.2	2586.53	1910.86	1077.89	3764.85	806.2	1194.22	1643.26	1910.55	1279.92	1530.16	989.994	604.115	3012.05	1227.88	915.66	2139.7	2212.26	1168.79	839.869	249.62	459.127	2283.06	1092.87
917	15.7533	755.405		32.5027	0	106.81	94.804	239.533	86.8141	80.4581	126.483	407.089	3308.51	974.098	193.16	1395.64	217.188	148.561	264.584	0	0	51.4271	224.203	97.4108	3129.54	156.452	162.876	20.1516	64.928	292.83	64.1779	0	119.266	216.278	452.557
918	4.03563	537.197		1598.08	1398.75	772.048	1773.56	1778.2	1336.17	348.696	1637.54	1126.12	2705.34	909.659	931.91	2557.7	1738.34	610.028	865.71	1075.46	1237.18	1227.47	1954.47	2457.6	1215.56	2105.21	877.268	1633.04	1880.22	1588.47	3223.2	1007.38	2945.97	2886.72	4303.02
919	21.9078	851.497		39.9538	632.403	251.971	341.883	0	18.9496	379.84	14.9132	0	4545.44	0	93.8409	138.915	420.041	1459.81	5438.84	321.667	0	324.471	459.016	2371.44	3158.4	566.922	2756.11	581.932	0	726.335	0	3828.92	195.773	444.004	842.145
920	16.215	737.408		4.90923	22.8367	382.269	66.9034	32.5796	24.9293	13.0384	14.846	28.9727	6189.14	86.1357	4.89207	2988.33	12.3747	102.894	905.156	12.7888	12.3935	11.1282	56.8842	40.5984	1842.79	16.2238	24.5393	24.6553	26.3885	8.12849	38.036	27.6997	17.4782	39.2971	219.096
921	16.0399	783.404		47.4375	33.9735	165.629	30.7928	15.0084	10.6125	32.3089	27.3083	42.066	4254.58	120.773	66.6524	621.729	79.8272	135.844	103.918	53.1625	34.8993	8.13852	182.545	81.5948	382.831	66.6463	56.3098	15.4316	21.8843	7.34228	68.1789	20.2077	64.9081	121.581	1226.93
922	17.8531	873.452		1039.42	526.353	825.304	609.341	483.74	40.3078	1374.44	361.646	368.404	4799.44	4236.35	3766.93	2042.59	394.565	1341.03	219.798	195.474	591.14	689.376	812.602	85.694	654.794	571.085	119.266	2260.87	1024.02	626.252	1245.27	628.454	806.84	2894.83	316.542
923	21.3131	741.461		746.071	225.521	747.659	242.38	242.51	158.901	317.739	315.476	444.085	2408.97	2261.73	220.464	0	155.896	937.839	845.197	455.834	697.904	389.365	398.082	1798.14	725.232	104.347	86.8394	186.261	581.26	130.296	97.7261	121.599	177.352	162.624	972.245
924	15.771	809.469		504.751	241.386	335.909	661.948	145.33	247.84	232.479	190.706	885.28	2470.06	1187.81	2722.59	1653.42	701.517	645.645	214.262	539.853	211.995	355.142	246.301	2603.11	593.289	2532.64	1933.06	265.795	324.474	858.657	620.153	441.66	855.412	847.187	274.137
925	18.4427	827.431		765.523	1058.91	1039.72	1023.27	739.355	1100.2	825.638	1148.87	847.633	2858.69	1241.35	3417.85	2885.09	850.934	745.191	117.004	1083.14	376.602	802.962	804.58	787.807	690.53	685.788	1188.75	1073.27	1775.05	1596.16	1337.01	1168.44	1325.37	1726.72	1981.21
926	22.1228	835.523		297.327	375.901	87.8699	370.635	889.73	648.518	72.9302	140.455	141.77	2063.84	435.408	1764.2	203.83	163.999	114.796	3711.83	193.868	1069.08	353.976	910.983	749.82	1180.75	15728.3	581.503	1257.82	1035.72	647.037	154.568	308.555	147.99	1193.38	3522.91
927	17.8606	773.452		55.3745	192.043	127.358	256.904	152.574	52.3004	621.148	162.576	309.307	1710.55	262.022	317.38	166.261	31.0848	26.1482	246.73	256.452	151.474	131.525	313.115	330.347	132.956	1915.83	63.4024	69.2153	549.441	204.299	333.751	83.0058	87.5737	31.7719	426.446
928	16.1525	751.388		178.931	753.312	368.589	680.819	724.111	88.8417	664.546	928.282	1598.18	2027.71	1922.02	1430.04	1640.85	1000.27	544.363	57.0029	727.458	146.698	1228.92	2128.79	2646.22	115.593	1421.11	2946.05	568.67	74.6794	1457.84	1198.02	686.876	1327.63	1104.46	521.994
929	18.0538	759.47		345.768	180.426	1080.33	640.626	153.638	185.307	294.659	232.53	390.777	3526.58	222.521	543.232	202.377	160.735	1410.33	1159.01	728.841	136.769	133.637	146.227	348.458	1444.97	426.15	1292.98	78.764	161.454	107.723	776.841	2153.35	736.269	42.888	822.914
930	15.1683	855.47		168.567	495.142	232.783	396.757	467.926	208.909	331.075	414.607	876.585	2364.54	606.784	336.769	630.94	314.429	61.393	103.822	334.135	115.067	608.655	1341.9	183.201	182.441	78.6995	365.4	263.32	34.8045	744.975	639.598	311.598	944.012	762.362	492.435
931	15.8817	754.387		95.901	66.416	139.698	17.0831	108.151	14.9851	74.7846	231.607	26.305	1936.6	31.6858	67.532	95.0352	66.8141	57.0888	116.252	33.1447	32.2565	178.99	47.8252	34.4307	268.448	87.1419	302.81	33.4862	66.4557	89.7521	41.6684	63.6481	79.8273	38.8964	181.954
932	22.3183	863.489		397.83	200.142	183.221	290.637	158.102	383.667	33.616	406.57	99.2878	1366.01	410.486	325.17	89.6161	178.674	45.1587	274.144	260.633	145.913	75.1462	363.603	220.741	374.846	592.782	88.1166	36.1167	34.4817	1137.11	654.09	266.489	183.456	72.2453	414.022
933	22.0717	800.563		753.939	618.385	123.852	594.109	631.064	179.023	631.719	2670.98	95.1355	2456.71	60.7183	187.047	0	0	0	0	63.8159	939.254	1211.58	2358.04	12.9612	9.46933	28.0851	83.9633	238.095	660.627	112.15	90.4458	78.0619	86.7827	68.0602	41.6459
934	14.0107	445.193		43.1109	28.4347	568.234	111.399	84.7615	217.201	168.207	93.2045	85.3322	2302.46	209.743	130.914	892.276	107.297	194.03	393.959	105.603	27.3793	220.703	21.4381	63.5974	298.63	36.5319	69.4881	74.1793	84.5722	118.023	158.616	74.0017	83.695	64.6627	614.266
935	4.82011	537.196		409.376	234.818	310.287	304.128	469.731	595.081	145.662	392.297	590.39	1457.36	201.538	191.427	352.717	240.627	470.562	190.777	714.574	397.534	515.279	772.473	728.4	1025.17	834.991	861.859	156.091	718.749	498.516	522.466	870.066	1092.74	568.405	1396.31
936	17.8275	695.404		60.1272	32.4171	492.209	23.1227	31.6432	43.891	52.4544	43.7281	47.5084	2255.19	107.107	23.9448	991.672	57.237	273.64	127.107	65.3966	27.9872	29.3828	38.5818	104.881	861.118	66.1383	60.0089	64.8779	102.868	173.608	130.287	80.572	26.3562	37.5423	766.839
937	14.7854	669.348		200.088	593.724	256.498	830.925	804.336	485.701	650.064	901.463	898.373	1892.64	1117.67	1016.38	1072.09	187.977	542.543	217.456	389.405	421.773	901.404	1132.54	1264.79	689.732	1021.54	1042.58	871.453	713.014	1087.04	867.181	395.473	1074.3	1465.54	808.072
938	15.0574	691.368		12.4594	2.03579	81.9835	4.34926	6.766	13.7061	8.32735	2.90452	3.70548	1957.43	21.2386	8.92378	541.65	11.0514	51.4234	31.3875	1.11327	13.8814	6.48077	11.5886	15.4723	510.724	5.25088	4.40101	15.7877	2.85697	7.039	0	11.9502	17.8549	2.45751	303.518
939	18.7333	794.486		121.25	96.5165	617.111	3547.66	1442.71	3994.54	1348.3	2453.18	5214.67	1467.63	2421.07	1722.33	1943.85	805.343	341.248	575.037	95.5786	3717.37	137.231	142.125	926.317	430.315	1956.12	1570.61	121.783	170.668	1631.74	914.894	522.29	312.78	1483.42	840.523
940	5.34311	552.18		393.178	488.131	221.03	202.912	887.705	248.635	867.262	925.126	544.174	1991.55	529.847	905.382	1260.11	306.08	161.48	789.572	961.043	691.506	914.83	780.278	485.458	291.728	390.215	762.426	1228.17	1061.17	728.512	817.553	510.514	665.81	1215.87	1269
941	13.3843	583.311		66.2063	147.749	592.257	177.385	290.516	405.745	206.197	337.769	588.181	1289.98	435.356	139.223	429.851	534.711	39.8974	256.876	131.901	10.3012	64.51	83.6345	10.9007	15.5587	63.7514	147.052	134.773	60.6659	30.5284	30.966	205.62	56.7588	75.9247	154.332
942	14.3739	613.322		19.6582	5.6364	304.085	13.1562	5.59268	16.0049	2.19921	13.8741	27.508	1629.34	14.6759	11.2347	942.386	0.559498	124.038	276.238	14.8477	13.0888	24.0843	20.275	13.4738	834.851	12.1785	17.4719	18.9449	0.154008	22.3121	5.03634	0.908432	4.51207	2.20665	243.701
943	4.96267	306.076		30.0881	24.0255	125.814	45.4925	22.1437	18.5674	4.58917	52.7372	7.1173	1078.09	11.4155	27.6597	2002.61	9.66688	66.7954	1034	74.7574	6.09726	18.94	23.7056	22.6489	2271.26	18.7555	19.8943	48.1897	30.0797	5.39258	17.7328	24.182	46.0766	93.4974	569.178
944	19.6257	1011.55		9128.48	7943.15	1865.03	10925	10660.9	10523.4	15482.2	23485.1	14905.9	21777.2	33419.8	20630.9	4979.45	15764.9	9526.11	2641.17	2597.52	4162.4	8800.67	19520.9	43732.5	1659.51	23762.5	25418.5	2382	5504.73	10539.8	22093	21509.2	8381.83	9192.72	14064.4
945	20.0154	836.469		3647.08	5432.91	3032.79	2357.42	7648.54	4019.36	1121.37	5136.15	3274.8	2755.04	22959.4	1089.59	1377.86	304.73	1898.07	776.56	1930.65	1830.25	4912.53	3433.53	4131.33	2663.41	348.363	2224.99	2227.35	575.989	1657.44	2764.51	783.163	623.166	2057.39	1340.55
946	21.364	806.477		2215.74	991.044	1778.87	2067.66	2582.64	4559.78	1256.32	3204.69	2352.24	1765.21	7094.02	2374.71	1885.03	3486.49	397.015	585.145	3792.47	875.652	1671.78	2643.26	2512.96	1102.8	2639.91	3181.71	1883.08	2646.63	2094.77	2285.74	4214.25	2834.05	3579.05	210.295
947	15.7338	853.462		3846.38	3109.31	1992	3930.62	2852.15	3535.25	3185.39	4032.82	6564.81	3885.42	8743.13	8189.99	7562.06	8447.38	3631.91	3319.91	8709.21	1509.62	5842.9	4494.76	16531.7	3224.28	9090.15	12948.7	3754.63	2468.84	3048.03	4150.39	5970.63	6109.67	6521.53	4648.66
948	18.1447	983.556		1545.08	2862.02	1498.97	1046.79	3288.24	2098.59	1288.74	2689.15	271.363	1311.49	5691	815.778	598.544	836.149	2307.71	97.4757	1241.87	920.792	531.078	762.483	9131.16	1355.66	1234.5	1604.38	1603.74	789.041	675.833	678.416	4629.52	1179.55	2047.85	4858.23
949	19.3249	825.426		46.6692	67.717	47.3105	934.395	711.41	141.657	80.4186	202.333	3580.31	1509.89	4082.43	5439.2	10794.7	1578.49	1440.1	198.243	221.973	198.284	35.5046	621.091	68.0253	335.612	242.673	62.7093	8853.37	9629.35	8283.15	8118.29	1489.03	13771.1	13637.1	2491.87
950	4.60072	630.123		699.364	2991.08	1640.32	818.325	16.7008	186.954	154.564	307.247	1417.66	1792.63	3884.39	2180.43	310.104	464.908	1046.53	297.476	1029.38	2146.81	2791.09	1556.49	4417.8	1540.11	480.186	549.221	155.157	446.192	317.719	126.065	6165.31	455.699	1458.22	4476.62
951	22.0656	829.414		5218.43	3612.35	2623.39	5105.01	246.488	1761.68	5161.78	8880.02	3138.07	2361.14	14422.2	23631.6	0	947.705	2471.36	16566	2730.49	14131.3	958.465	4713.61	1847.95	1194.38	2065.25	989.61	1902.32	30090.5	9862.5	1805.37	828.889	1814.04	1769.88	1780.13
952	18.4368	839.479		2213.34	1426.8	1151.03	1999.79	1608.75	1549.99	902.654	2227.33	1601.96	1688.63	2955.6	3345.23	966.057	4557.74	687.572	849.288	1717.79	1322.41	2468.51	1475.83	4618.67	1229.98	2241.32	2291.57	1305.85	1008.72	1944.58	2745.84	3904.8	1384.74	3189.91	2622.53
953	18.952	855.47		1030.85	428.005	840.631	2564.65	371.97	309.363	577.503	880.77	945.476	801.971	3029.43	1211.68	237.359	231.099	201.213	66.9733	4117.94	1039.99	1226.54	144.569	82.0151	1451.36	1125.79	1522.07	221.502	2442.66	926.715	511.273	700.345	1852.48	3132.3	578.493
954	24.4263	813.431		41.8347	20.7822	15.3817	222.83	95.9469	21.4245	71.6603	94.513	569.178	200.362	2918.6	474.675	3058.53	679.818	498.491	139.824	70.7918	23.5146	76.6099	124.247	25.9297	30.1145	71.0401	18.0148	1756.13	2461.95	3353.86	3257.04	42.7448	271.528	2850.5	463.413
955	19.643	997.575		846.514	1079.87	599.307	2089.53	2543.55	1283.47	2721.25	1697.66	805.419	1523.25	4940.35	7288.84	759.619	1772.42	9296.12	8278.51	1940.42	11429.7	3630.53	1639.28	2545.36	14915.7	13156.5	9088.43	5180.84	2265.39	945.108	1158.08	2087.68	3887.33	376.477	985.117
956	22.6285	879.509		73.1222	152.84	293.952	401.307	553.572	234.968	918.296	260.998	1315.37	719.819	3646.62	1161.69	60.9319	222.846	250.384	116.531	184.174	158.164	1732.41	868.824	474.424	100.771	672.587	386.215	315.274	484.57	2107.56	1282.19	660.204	1145.24	820.242	197.521
957	20.2841	1027.56		674.184	226.483	134.521	290.115	254.804	468.887	107.093	174.018	238.329	156.417	1955.75	336.039	21.0898	137.075	214.065	19.5283	261.442	101.467	51.261	164.897	177.289	119.293	189.827	286.998	197.32	262.161	762.264	300.959	506.582	578.897	1683.98	322.869
958	6.08039	740.212		561.744	499.773	1341.85	463.213	327.235	380.212	509.866	485.69	527.544	2362.21	1669.79	424.208	1586.58	462.545	361.194	620.325	1875.02	447.12	588.752	398.79	638.367	1867.38	567.459	505.378	329.392	466.129	662.122	683.08	790.463	558.033	642.526	2187.21
959	18.4737	753.4		155.22	209.676	33.4153	590.03	77.7722	183.232	163.248	125.954	233.421	108.167	1782.6	157.778	68.866	60.0968	147.429	27.8773	2769.58	479.036	109.129	1563.97	190.142	39.7802	70.5449	152.509	1454.82	413.945	1422.09	1415.73	126.831	404.031	572.296	111.194
960	20.8879	696.401		745.036	242.643	182.636	1229.05	756.748	537.025	535.84	550.963	999.169	568.545	1528.26	573.428	571.604	106.253	57.981	420.355	1147.33	312.992	892.793	473.002	264.054	716.422	515.395	435.437	903.06	1160.97	644.389	186.815	103.282	477.486	1154.76	277.152
961	21.1232	709.394		233.156	282.508	879.94	697.54	1059.64	497.148	419.372	495.048	745.579	454.21	3132.92	24.5053	71.7738	56.6845	332.319	102.655	256.527	780.187	868.358	2097.42	121.488	34.1122	285.379	155.25	124.985	205.678	2147.79	2922.27	91.2598	74.609	264.955	127.967
962	21.0675	683.407		884.81	848.082	989.16	953.887	948.995	608.513	652.291	1060.69	833.149	682.456	1729.87	753.723	4420.05	631.186	409.925	831.435	2610.06	792.058	841.005	1698.56	565.987	670.253	656.173	578.548	1110.76	1175.41	998.092	2457.89	191.456	385.38	648.183	946.928
963	17.1742	1045.56		217.626	87.4816	337.106	479.119	199.158	283.375	439.362	296.55	239.161	317.658	1350.4	180.438	249.073	628.214	307.323	43.1612	76.8806	158.91	292.529	1226.5	280.099	74.053	697.124	552.621	51.4442	405.669	110.544	288.481	141.935	105.067	259.76	186.956
964	18.4318	889.43		66.9	21.8451	85.5729	179.724	98.8772	71.9162	159.973	123.994	967.203	293.492	1093.3	531.384	286.29	208.78	49.8989	59.4126	48.7425	45.3423	99.7501	127.683	27.8415	56.3302	210.503	172.35	1324.29	1476.49	379.189	428.911	172.703	1104.5	104.469	18.2497
965	5.04467	667.187		551.688	763.309	580.241	1324.74	357.148	1111.25	1332.62	723.713	664.155	802.387	1617.81	1898.29	678.292	420.128	775.71	971.85	2922.27	1096.48	3086.11	2573.55	3134.92	747.412	2864.4	2326.63	1836.51	1258.9	1654.91	1773.01	2208.99	521.162	664.138	5183.75
966	17.2386	709.397		288.5	13.5765	55.2291	197.99	73.925	187.919	163.929	156.578	241.27	154.184	1359.99	95.784	117.76	63.9371	94.4179	127.602	221.453	243.471	70.9802	325.439	287.12	50.0378	407.7	562.454	137.781	95.65	196.074	276.299	210.781	121.084	186.046	333.34
967	15.5076	1250.57		109.971	50.6989	67.5196	212.318	157.913	32.4731	152.694	479.217	403.922	24.8933	1334.24	282.722	91.6955	107.131	116.909	94.3137	106.324	60.9707	51.7587	50.2641	94.6724	9.16515	102.293	538.409	58.5723	19.5927	39.8452	10.686	154.354	9.22841	161.733	41.6245
968	18.762	792.478		27158.1	17316.3	33167.9	12680.6	17900	15165.3	3491.64	16921.7	32301.9	7282.87	23239.8	47836.9	13029.7	9772.27	23461.8	15032.8	196498	9382.8	67254.2	44125.6	29528.7	36026.6	7482.01	22032.9	43644.3	41866	30932.6	28817.7	14643.1	15564.6	12719.4	10632.2
969	22.2973	820.528		2478.16	4563.45	1200.26	498.633	7860.36	672.159	4470.37	3252.84	1735.55	520.194	1351.59	25870	1445.39	437.693	660.966	2479.96	40720.6	3417.51	1211.26	1182.62	1131.13	698.017	6901.34	3887.72	14489.3	4331.04	677.542	13923.1	446.541	2700.44	8448.64	3122.81
970	16.6502	722.369		4496.26	13598.5	8056.54	5762.72	13614	23501	15919.8	22424.3	10343.9	13851.6	9123.44	40468.8	13807	44191.4	21247.3	15845.6	11147.7	36750.7	17512.1	14441.9	16087.3	8411.68	17430.9	12170.2	32015.1	25706.4	41342.2	25869.3	8645.28	17730.9	11320.6	24699.2
971	22.1526	791.494		64410.3	2936.41	8380.46	1417.3	1383.8	88804.9	7977.3	461.344	98975.4	2045.08	6555.3	28896.4	1.33468e+06	10683.3	1454.49	2916.94	340677	157805	117538	172165	57037.3	29659.8	3229.28	3638.39	61253.1	89822.1	105699	71657.4	8945.33	7378.29	3327.65	4860.7
972	19.9034	871.432		1381.46	1080.97	330.337	2372.34	1239.67	768.327	1398.09	1136.65	5172.21	3639.5	7441.17	12753.1	14310.9	11123.9	5389.29	1692.28	165.596	735.544	858.645	2840.99	2458.49	574.789	2103.55	2323.97	16481.1	17314.9	10594.3	14187.1	4047.51	20139.5	25564.7	6437.12
973	21.945	820.525		1958.81	843.763	1095.13	1434.28	3817.4	4439.56	4281.86	5853	1213.47	532.631	1343.57	18358.8	38.8843	37.356	725.779	1076.46	13891.7	1167.3	1384.43	2458.8	1274.63	1355.61	3341.77	2054.24	4461	6057.84	3053.01	2871.23	196.637	1495.53	2390.82	401.804
974	19.9599	873.427		0	0	0	0	0	0	0	0	0	0	0	6168.22	0	7598.08	0	0	0	0	0	0	0	0	0	0	0	0	0	0	0	9572.54	10544.9	0
975	22.8589	774.424		703.45	1062.93	823.349	1377.2	229.083	665.691	1111.49	518.275	1211.2	496.037	582.31	5063.73	34.9617	232.877	1704.75	433.149	215.057	2334.05	1697.4	351.162	337.341	310.23	270.649	591.873	2509.41	983.942	1059.45	992.654	775.223	211.473	102.824	894.026
976	23.0067	825.539		360.731	59.3313	155.762	29.1937	5561.18	290.833	431.097	316.27	139.966	825.163	2247.25	6691.47	81.5377	405.358	781.089	196.784	461.815	1244.59	1733.7	2758.82	115.825	11.8577	116.406	159.748	157.988	418.749	436.257	739.485	100.954	276.844	240.069	219.096
977	20.3256	965.546		1930.37	2191.07	506.346	1796.13	1866.25	1803.48	1181.94	1616.24	2001.4	747.011	2695.91	3819.94	91.5899	1543.5	706.931	172.291	2293.62	1274.95	2139.88	8603.25	3577.63	695.883	2270.05	2190.38	2480.79	1704.53	4656.65	4618.14	1288.21	2363.06	1021.86	831.657
978	10.6237	535.231		892.887	727.914	1113.38	278.618	403.397	1131.18	945.593	1529.48	614.925	670.1	666.95	3647.16	581.72	2855.97	2534.48	1151.85	248.799	562.291	1272.41	1264.19	3359.21	164.763	989.916	2746.44	955.514	652.457	3232.47	3723.37	3588.89	3823	603.386	3008.86
979	22.4088	1080.67		536.452	351.827	358.928	285.029	112.058	253.108	164.295	415.071	915.275	579.802	336.988	2959.63	311.786	20.5549	120.28	259.978	269.769	250.545	216.373	134.633	130.141	667.218	86.5808	219.479	92.9272	0	53.1027	13.5092	224.374	345.537	460.191	204.31
980	19.3146	807.481		1309.05	374.01	810.789	949.067	8036.88	858.151	1960.69	707.63	1252.68	249.704	385.264	2864.35	399.629	256.984	1008.23	442.339	1531.54	763.364	547.673	1719.49	2740.96	653.58	790.836	2336	1146.03	1834.5	1309.47	1525.15	1355.19	224.3	176.191	308.023
981	19.1432	1061.52		322.015	18.1961	15.0716	105.884	48.9674	52.8932	67.7846	159.364	1103.66	117.924	1112.73	3310.15	1465.98	187.694	499.248	97.3623	75.7166	14.5502	22.2943	165.296	198.984	26.1942	91.7681	196.308	1238.03	895.814	652.431	1809.65	281.628	829.615	1593.69	1408.84
982	16.3062	843.428		765.151	442.781	475.833	928.719	603.456	205.018	274.233	921.375	559.596	1130.23	1807.75	3111.21	475.601	1323.07	919.501	300.914	380.105	138.988	1101.26	3108.94	2766.73	157.664	1034.56	1217.52	1473.52	336.358	800.241	1699.93	1048.53	1376.49	1301.85	536.493
983	20.7927	903.487		614.909	442.758	332.675	209.971	380.628	112.335	103.232	263.287	778.171	262.654	1499.92	1929.21	869.289	348.828	348.039	150.703	532.975	277.219	346.217	497.857	297.751	533.049	116.591	278.452	1979.65	1468.27	774.546	1439.83	798.176	765.584	2982.94	632.16
984	15.4357	889.443		255.713	221.581	232.32	610.588	899.497	376.103	328.97	539.487	1050.18	162.777	277.7	3204.98	688.553	435.28	390.931	471.018	44.1168	349.195	474.842	616.673	2382.89	484.925	928.871	1568.83	500.38	67.4408	862.996	140.587	303.561	1460.25	829.859	983.294
985	9.17132	433.058		999.852	58.9555	228.171	11.596	53.1625	907.014	495.927	383.579	69.592	34.5095	3.05522	1783.42	11.708	1087.36	230.01	210.961	2.56112	58.2043	117.517	117.465	42.1355	32.9927	14.2236	21.6335	46.1464	41.9454	322.916	234.379	23.9407	547.012	13.0313	55.1002
986	8.26667	561.12		931.066	510.623	1074.89	20.163	133.788	1499.93	929.703	603.145	76.8467	263.546	50.1738	1702.14	436.255	1740.8	433.486	2020.42	88.1159	605.712	480.506	1168.97	461.23	46.2477	109.625	555.71	128.078	181.362	313.852	569.95	1561.76	1314.12	135.12	987.734
987	22.3708	1014.58		303.36	532.97	461.223	239.283	759.315	269.677	101.759	521.75	675.842	813.205	790.182	1968.45	3212.18	1774.09	944.861	400.419	117.561	212.328	435.45	307.198	798.068	273.05	495.144	1192.19	710.002	629.615	661.187	693.838	267.677	170.171	1189.02	302.299
988	19.0109	891.389		131.442	356.621	489.141	508.479	482.293	716.797	640.274	645.156	273.086	1032.87	899.109	1600.58	108.44	35.7713	42.7464	22.8749	204.362	83.8122	478.5	146.328	30.6693	33.0295	36.2216	16.4083	24.8149	132.461	23.4559	21.113	86.0275	36.423	0	10.6986
989	24.6772	812.405		84.5835	73.8752	141.861	232.228	58.8586	26.3356	112.701	167.216	552.753	345.569	316.485	2015.11	0	179.993	224.146	69.9183	127.526	193.449	142.083	51.3181	13.0296	83.2931	36.4783	65.362	425.257	0	991.97	138.342	63.3654	526.064	0	696.15
990	22.225	1049.57		61.0812	420.8	959.59	290.567	73.698	105.471	455.611	72.2774	328.419	317.477	404.745	1462.1	348.295	453.376	136.601	0	194.967	186.668	867.204	59.8517	89.3322	2389.97	116.695	2074.7	1290.18	875.626	334.466	114.263	2253.23	5596.92	953.765	4412.33
991	13.9094	529.301		498.366	543.586	256.1	414.654	173.909	258.513	86.8871	55.6305	48.1794	63.1703	108.078	1662.16	32.1948	92.4536	165.921	124.575	382.729	504.635	283.451	1064.39	24.9839	53.6133	172.995	169.245	1740.98	551.956	2892.9	2310.89	45.2481	96.8957	512.18	91.6806
992	18.2164	808.48		57.5697	31.2555	96.7906	447.694	329.359	181.034	474.237	140.786	123.504	133.809	230.717	826.397	53.6986	1766.03	74.4233	301.894	604.062	162.339	170.627	62.9337	234.535	5461.52	269.033	746.385	208.769	1249.49	80.9053	55.6052	214.065	121.72	133.243	91.6276
993	4.83388	740.212		13744.7	15805.9	14894.6	17349.1	6801.01	15709.6	119.878	402.787	10139.1	28191.7	216.65	14780.9	24170	5562.36	16125.8	0	26814.8	15153.3	57973.9	37959.4	23183.8	48918.2	44959.6	7465.32	30033.2	17495.3	22031.7	76806.8	33654.6	63043.5	40773.7	45929.6
994	23.1893	983.587		308.887	2358.16	457.192	449.879	237.646	2181.76	1304.64	1233.14	1048.64	149.359	108.033	646.664	39104.5	2049.41	28201.7	279.253	297.612	407.219	1352.41	726.209	285.576	4825	3229.72	880.282	9505.27	521.318	617.235	287.642	1127.7	2613.45	8429.78	8061.53
995	6.63924	224.064		28105.9	18764.1	26698.8	27595.9	25055.9	29651.3	22916.1	23186	23178.8	14635.6	31289.8	25510.3	25665	24181	20709.2	21734.9	23377.9	24353	32159.7	17576.1	25145.9	23870.4	38307.2	51965.3	20710.3	20985.3	21438.8	19379.7	26346.4	17304.8	24813.4	24303.5
996	19.5369	838.478		6280.55	6836.34	4833.99	11283.8	12947.7	6292.64	6683.55	13165	13077.1	6859.05	17578.7	17503.6	10196.2	12203.5	4297.75	4132.33	10833.1	7023.9	9707	10468	15487.7	2396.5	11366.9	13094.5	12634.6	10558.3	8396.71	3365.8	4028.05	7410.16	15892.8	12685.5
997	3.57031	448.056		8230.54	5216.35	0	0	0	0	0	0	4817.93	61490.9	3100.67	8370.07	7165.96	17098.2	21512.2	2377.06	10758.9	2525.21	0	9138.17	100509	15738.1	5236.44	5463.99	0	0	7866.94	1519.3	11725.7	17289.5	16082	77367
998	24.5739	983.588		1346.56	4564.7	1559.68	863.949	181.78	1844.56	652.057	2338.87	1546.36	877.468	647.295	654.564	16443.5	901.746	6578.76	406.399	915.094	852.156	157.105	540.523	4732.03	4102.67	2317.01	1201.11	10183.9	737.324	1205.07	1185.25	289.618	828.001	9169.35	4645.8
999	9.57428	661.295		1247.21	386.237	1037.85	337.458	702.743	159.066	1226.35	1399.01	548.793	2592.96	684.6	1936.34	7779.04	305.426	637.654	1039.52	442.996	46.9708	10.5782	1486.77	57.7109	1874.12	93.1157	122.383	798.414	564.13	1674.62	2142.35	25.4068	2996.47	587.149	1714.6
1000	4.69704	223.06		501.021	549.771	1229.93	1023	4896.99	3419.7	2803.35	2165.92	713.473	743.303	2243.64	4063.72	4193.71	4064.77	1699.79	1092.17	1404.25	499.607	1289.26	796.897	1043.08	1046.51	1630.89	1508.21	7678.18	7479.95	3505.34	6248.81	1132.58	4191.57	4704.91	1255.94
1001	3.81592	942.165		2807.07	2770.14	2045.67	4028.74	4063.1	2933.08	4506.46	4418.78	2320.73	3769.63	3341.05	2415.1	6561.31	5517.74	5516.07	7999.68	3050.27	2468.41	2427.02	4461.69	4568.75	4932.48	4408.51	5250.81	3793.1	3788.24	4375.35	5920.41	4371.54	6284.53	4910.81	5259.07
1002	23.6183	778.484		0	0	0	0	0	0	0	0	0	0	0	0	0	0	0	0	0	0	0	0	0	0	0	0	0	0	0	0	0	0	0	0
1003	16.995	807.465		8257.3	7897.71	4856.27	8045.46	7132.76	6592.03	6748.97	9867.25	10318.1	6996.96	15695.8	12539	5458.07	8889.12	5165.27	2189.78	10546.1	3882.93	8870.78	9543.76	15283.7	3363.44	8911.69	12535	5272.6	5389.01	6528.6	7782.39	6374.61	5685.24	9463.91	6003.12
1004	23.3137	821.505		3304.45	2264.36	4107.72	1531.83	3143.38	2572.4	2460.72	1131.79	3709.83	5456.29	2447.35	1412.88	1124.75	1708.97	3128.39	517.855	3452.39	12547.8	3493.69	2341.41	6446.8	7224.07	2223.49	516.936	6610.38	3853.58	3528.76	4679.62	320.834	484.92	407.884	2668.64
1005	22.9359	1050.57		159.548	133.119	379.821	891.939	205.303	247.374	163.951	274.867	108.336	148.23	416.643	331.779	378.44	448.24	230.514	0	179.161	246.017	527.3	109.69	152.556	3265.09	768.249	2690.16	369.239	33.7832	274.632	138.243	468.239	341.949	195.932	476.179
1006	21.6851	801.482		2537.24	2161.14	1573.55	2403.19	1897.86	2234.67	4875.67	5283.29	2821.83	7252	3520.01	5568.58	4675.2	3723.87	3462.02	1115.55	607.696	310.424	2982.34	3352.22	14295.9	903.074	6359.55	7370.81	467.33	324.375	1618.63	114.985	5964.4	2625.22	1023.12	4224.96
1007	22.0351	867.51		925.713	757.516	360.553	701.73	996.172	399.316	1341.92	345.7	1428.06	966.233	723.459	117.259	7879.61	1806.18	2151.69	1086.72	400.526	244.577	189.609	164.385	325.702	4152.35	1794.81	1481.81	503.315	346.632	560.357	403.78	1007.82	58.5988	362.341	336.082
1008	22.4459	367.259		396.068	337.93	1559.51	210.309	119.245	2668.06	1672.21	1553.9	593.105	120.824	1242.89	1853.05	13790.8	91.7569	8720.97	8227.91	0	2492.68	435.601	328.983	12909.2	4240.4	7416.01	9256.62	987.217	1388.66	0	323.614	12316.3	3055.36	6772.56	8666.27
1009	19.8788	825.43		61.6824	52.5616	54.1642	0	0	0	195.329	68.2839	1605	367.775	674.186	2598.6	4097.33	1669.53	949.079	271.844	0	0	103.175	558.46	48.5891	89.9279	0	52.5119	4338.02	4530.86	4551.92	4085.17	892.301	7044.73	5402.16	518.899
1010	23.1692	725.422		140.996	236.7	1458.39	273.593	363.901	270.755	79.7965	352.962	367.997	2356.93	376.599	56.5519	4704.09	85.89	1046.95	148.814	348.627	180.104	492.787	84.3554	45.8093	3028.67	37.6611	135.969	139.298	140.096	122.72	38.0644	78.9312	48.2367	346.457	1950.7
1011	23.9186	1213.8		288.865	1857.96	157.436	1217.37	319.336	1269.5	1601.72	973.842	149.842	544.595	653.41	354.412	56.152	470.121	593.974	77.0471	57.3293	1211.83	370.999	1151.98	318.197	2176.55	3187.28	321.13	1044.34	343.005	855.116	388.029	157.128	433.575	461.831	1059.52
1012	1.33326	226.998		74.7825	278.832	52.114	32.282	209.063	454.956	139.349	209.304	209.505	463.577	206.381	461.635	2442.9	1225.69	166.102	127.048	163.151	214.444	209.03	186.48	271.431	300.733	62.1001	238.624	1962.29	1598.51	1080.6	1492.36	214.664	783.251	309.417	1086.44
1013	15.0624	754.403		207.625	188.788	47.5578	89.2048	567.902	417.775	597.333	516.771	1245.42	574.465	1724.77	1721.26	2137.31	910.728	114.268	100.871	222.785	235.2	693.278	232.914	141.507	270.696	763.222	1107	412.16	317.781	926.371	594.743	128.157	1176.32	317.805	782.516
1014	22.6071	822.506		248.404	1853.06	1346.66	1114.28	6831.53	6082.53	5527.16	3139.85	4406.35	2109.46	4195.48	3669.96	6335.35	3688.03	1164.16	212.816	4839.72	5346.9	4685.45	2477.11	1325.83	8164.04	3209.55	3078.61	6077.63	11258.8	2879.75	2340.41	2939.85	1694.72	5354.6	4751.92
1015	21.4189	741.409		0	0	0	0	0	0	0	0	0	0	0	0	0	0	0	0	0	0	0	0	0	0	0	0	0	0	0	0	0	0	0	0
1016	1.15657	171.887		20.7732	5.38745	28.7768	27.2025	2.14152	18.6492	38.0334	11.5817	178.279	162.433	223.006	248.031	2283.4	318.96	255.172	81.6912	11.311	20.7398	37.747	9.72755	43.2363	21.6579	21.1796	14.3952	487.077	1489.45	204.468	188.061	284.453	304.569	1345.65	440.251
1017	20.2707	741.412		0	0	0	0	0	0	0	0	0	0	0	0	0	0	0	0	0	0	0	0	0	0	0	0	0	0	0	0	0	0	0	0
1018	24.3378	997.568		313.611	464.981	467.107	192.662	132.696	263.552	206.26	151.192	71.4504	1022.13	256.371	285.105	4090.79	1268.1	1279.49	300.293	85.3629	531.439	241.327	309.791	1572.01	139.653	3875.18	375.7	249.614	27.8049	278.925	95.1311	299.211	457.218	304.422	394.917
1019	22.5273	767.416		0	0	0	0	0	0	0	0	0	0	0	0	0	0	0	0	0	0	0	0	0	3420.34	0	0	0	0	0	0	0	0	0	0
1020	23.1452	936.571		53.1061	327.474	546.952	83.6354	437.957	242.746	414.671	499.808	57.6739	143.862	328.463	355.225	221.27	684.76	123.211	0	281.971	273.235	362.313	149.127	201.904	425.226	1217.88	302.525	125.908	259.962	434.192	156.146	3988.55	443.294	856.414	777.875
1021	21.1031	773.454		5777.22	3690.73	2817.64	7663.68	6231.04	5889.4	4484.46	5336.04	6179.07	4422.86	9669.55	9575.51	3686.32	4847.52	2040.17	1738.42	6969.87	3871.48	5732.14	9662.7	7141	3778.04	6833.78	7190.5	7251.03	6810.94	6396.32	6824.52	4741.36	4835.93	8820.33	3428.75
1022	18.5424	695.399		46.3534	15.5027	186.924	23.869	203.954	78.1272	72.6861	17.6077	26.6002	78.3873	228.226	18.4365	2241.32	38.028	408.393	118.418	83.7769	149.764	153.629	59.7023	91.2166	483.558	99.1567	191.387	268.53	169.472	124.047	109.587	36.102	42.9839	156.066	621.605
1023	18.0626	810.475		3373.01	1651.82	1325.5	5849.47	2396.24	2573.19	1709.99	2862.24	4135.59	928.151	4892.15	3551.88	2030.69	2440.54	2046.86	599.994	7079.05	2664.22	5481.2	1872.44	2353.76	3281.62	3716.36	4204.09	2861.53	4049.73	2429.2	1919.88	2530.02	3836.05	11989.7	1791.13
1024	19.3359	885.495		799.841	81.8922	1577.28	139.353	97.7548	96.3377	69.779	21.7564	52.8974	2062.8	237.934	99.9118	3235.52	50.5473	96.9246	1431.85	236.824	194.702	418.718	94.5914	155.86	1578.89	199.446	147.947	162.218	125.092	163.777	22.7007	105.496	175.809	67.4376	548.278
1025	20.9935	855.463		62.7615	18.8741	0	40.4556	45.3985	0	0	40.6087	691.96	166.454	1140.26	1210.5	974.18	542.833	106.323	16.0779	0	12.7193	55.3663	0	53.1798	50.746	36.4327	113.286	320.052	1058.49	624.663	1001.1	39.2806	1681.62	2105.01	104.59
1026	20.6406	742.416		0	0	0	0	0	0	0	0	0	0	0	0	0	0	0	0	0	0	0	0	0	0	0	0	0	0	0	0	0	0	0	0
1027	21.5502	723.427		61.0744	73.9178	173.5	117.728	54.5409	29.3525	11.7479	14.1289	54.7236	1130.52	18.3439	42.1956	2865.26	49.9215	341.805	252.997	65.983	53.7307	39.8701	21.7008	12.1557	814.584	50.5599	44.5123	76.7088	103.346	11.2963	60.6968	137.046	68.5862	154.236	368.357
1028	16.15	486.279		4219.68	4240.15	7785.44	1510.69	3588.37	6684.88	5411.71	5104.53	2108.92	4194.96	2089.23	3837.56	4401.28	8789.65	1753.69	4396.29	2901.97	5398.44	6225.95	3362.55	2148.48	1720.65	3208.44	4177.84	5424	4315.14	5208.7	4614.24	4620.04	1273.42	1819.94	4730.82
1029	19.3992	727.398		50.5351	169.552	932.681	85.4438	209.974	57.0868	43.601	87.8602	177.993	1207.67	290.896	25.0131	1789.89	78.8101	147.433	914.55	119.173	53.5892	42.7886	198.947	128.739	714.749	78.6497	114.714	86.2254	68.0126	178.37	252.531	23.875	18.9511	289.325	1172.69
1030	19.3275	713.408		1065.74	814.211	1346.33	1422.73	1357.4	794.726	1067.77	961.845	1127.43	1661.54	1057.31	649.239	3407.43	580.667	964.958	493.752	1177.5	709.765	1557.3	841.282	515.955	2170.46	506.33	861.509	1225.4	872.255	1190.12	871.557	69.4665	577.015	1304.33	1261.84
1031	1.18195	377.085		202.217	199.385	211.732	220.447	304.872	60.1751	222.552	245.836	211.089	207.339	211.376	215.465	2055.55	296.645	206.585	323.008	274.613	167.516	235.229	221.927	236.713	263.874	267.381	333.066	2017	1565.56	2683.22	4278.22	336.076	5015.36	4109.63	1986.67
1032	14.1974	741.38		1107.97	415.064	237.114	706.412	69.1858	182.752	356.822	511.103	2153.29	1208.92	615.136	1433.25	2373.38	169.513	1275.16	232.703	1420.84	204.73	1255.12	580.083	1479.18	9418.62	4737.6	9084.62	324.777	803.335	654.777	380.53	1265.54	281.64	5955.62	374.122
1033	14.4261	710.385		7.43424	10.958	630.088	27.0098	32.8386	19.6018	23.1403	0	6.67849	1580.58	39.6547	8.77538	825.771	7.69006	308.991	74.4023	10.635	11.3783	14.5918	25.9646	48.3923	1025.36	44.3749	72.7715	6.48949	29.2079	31.33	28.5524	16.8072	16.5788	14.0492	1817.22
1034	17.8387	713.406		54.2307	29.5107	1016.23	116.207	268.578	142.043	82.7776	48.9555	121.036	1020.08	63.0011	208.108	5412.07	85.1822	126.114	117.427	156.911	47.6177	53.924	50.8434	329.602	170.943	460.321	100.394	301.902	60.0542	89.6537	29.8662	15.3899	63.7833	285.43	1600.92
1035	22.3597	711.398		628.797	106.8	513.931	1404.94	127.967	314.357	204.896	382.646	114.219	1308.98	1033.27	776.42	861.537	296.45	674.621	426.307	549.691	901.198	1128.23	224.346	111.98	1331.02	601.553	187.606	872.903	1274.16	609.104	411.18	149.898	324.945	1414.96	485.871
1036	19.5606	742.421		0	0	0	0	0	0	0	0	0	0	0	0	0	0	0	0	0	0	0	0	0	0	0	0	0	0	0	0	0	0	0	0
1037	21.5249	769.432		17.0859	0	159.566	16.2272	15.737	0	0	0	0	151.115	0	0	323.395	0	14.5991	124.261	18.9202	0	5.88669	0	2.04038	926.094	0	0	0	0	0	0	0	0	0	119.409
1038	4.88425	404.146		33.1667	2.91202	398.1	23.1382	32.063	8.82424	13.0089	34.2823	13.0615	406.561	33.5743	10.6863	2353.44	38.0259	158.309	209.97	7.40645	20.0726	14.8949	43.9434	19.0269	1430.97	22.3421	51.9317	22.9162	27.8877	20.8027	75.111	5.23542	37.8003	82.1438	767.531
1039	21.3463	725.415		322.771	249.351	256.819	40.675	147.118	194.789	170.747	139.991	15.2834	294.203	289.076	82.0912	2304.17	116.944	35.1918	161.057	209.359	195.958	332.422	197.197	59.6242	289.811	125.585	51.6812	473.543	271.299	584.419	918.282	176.6	257.291	293.799	256.531
1040	22.7002	679.402		34.6489	33.8806	1270.35	256.562	317.592	77.3909	28.5633	133.305	294.287	162.829	256.605	115.213	1880.29	40.5147	457.475	984.185	185.759	113.063	114.697	39.9166	41.351	131.211	34.0292	45.0831	29.103	190.897	158.66	69.2573	58.7269	34.9248	69.0989	252.513
1041	1.31376	135.921		30.4237	14.3516	59.5096	54.5782	40.6959	42.3666	71.9153	66.3089	61.5069	100.402	270.209	91.9445	1458.33	376.564	59.2827	133.704	46.2018	51.6774	58.472	27.2277	61.7231	18.9701	114.779	10.7343	1824.16	1380.55	1650.81	542.079	33.1676	404.727	1326.68	162.757
1042	24.4022	739.424		183.986	37.715	131.328	207.486	184.172	71.2824	125.221	73.622	38.0937	126.768	333.202	204.232	696.971	191.345	74.6873	117.463	173.894	101.699	130.222	110.542	198.248	707.429	464.523	46.9664	52.2355	179.847	307.608	73.9068	30.3995	114.576	195.47	192.569
1043	1.19472	164.938		724.6	1010.82	1104.84	1390.13	965.128	1300.08	1169.34	1242.21	603.778	471.413	145.346	410.965	1311.32	1250.82	551.464	1306.4	1220.04	824.975	1302.81	3091.62	816.803	965.064	1269.84	1275.32	1031.3	422.724	1210	3818.34	233.239	3083.18	1056.76	686.228
1044	20.5453	711.398		476.953	204.338	234.918	540.102	155.465	21.9284	51.7595	168.001	221.085	435.951	367.134	452.557	1388.73	168.148	191.388	139.497	113.056	35.0299	120.219	56.914	293.697	511.276	349.545	355.67	212.779	269.668	230.574	981.187	120.261	119.9	751.788	76.6708
1045	4.87914	224.063		312.079	104.378	237.261	191.467	235.974	270.548	118.716	275.62	177.946	160.811	191.74	282.589	1418.75	495.576	248.2	163.961	223.232	60.5512	119.698	78.2937	83.8739	88.246	214.099	209.707	622.215	792.456	323.822	660.342	252.602	787.952	703.765	205.978
1046	13.6778	773.406		60.4256	8.81965	170.765	36.0225	17.8474	19.8031	14.4393	20.1088	7.12148	398.399	12.4937	50.7924	312.394	15.5972	68.9419	381.31	37.9236	0	7.3708	31.107	16.4927	464.348	37.8373	11.992	16.8161	2.34529	26.7769	9.83352	0	13.2763	48.6208	206.025
1047	15.8849	753.392		152.258	216.893	538.362	181.561	231.778	813.772	417.111	275.683	1519.95	999.576	465.075	493.198	1097.57	889.064	395.965	817.54	155.784	22.2804	314.661	1164.29	2950.76	2490.92	442.145	354.66	327.933	351.384	363.347	544.98	280.847	1013.05	199.297	556.966
1048	12.2822	355.177		236.358	135.093	828.275	184.622	297.718	618.598	319.758	29.4731	230.714	215.342	420.111	49.3045	1063.71	192.001	152.233	36.8345	55.032	53.276	0	6.84957	38.4737	117.628	6.18123	51.5161	185.866	28.0364	0	10.3086	0	0	47.1558	25.2048
1049	1.18795	379.082		49.0807	75.3766	108.703	60.6963	157.074	45.8832	86.682	80.6836	34.6542	94.913	114.746	161.987	997.095	67.0485	139.376	74.4875	120.252	137.916	92.9039	51.2091	92.7384	88.9388	120.664	15.0001	510.651	304.056	916.12	1693.71	101.613	1569.43	392.253	243.826
1050	24.3575	792.499		0	3201.53	39902.2	18078.7	2135.59	104060	6998.7	78506.9	34099.1	22648	29085.2	11695.7	195.5	196.323	1779.65	11.3076	12070.3	11261.5	19684.3	89033.6	19548.8	59914.2	3920.08	29404.6	42188.1	59187	49121.5	59021.3	11895.2	12998.2	4831.59	4037.95
1051	24.612	811.44		0	0	0	0	0	0	0	0	0	0	0	0	0	0	0	0	0	0	0	0	0	0	0	0	19417.2	17341.8	0	6103.93	0	0	0	0
1052	20.9425	829.442		0	0	0	0	0	0	0	0	0	0	0	0	0	0	0	0	0	0	0	0	0	0	0	0	0	0	0	0	0	0	0	0
1053	24.6861	813.436		95.4726	27.905	43.606	669.298	57.9059	22.2756	28.5999	37.8849	1679.17	1262.72	1936.29	432.291	2687.02	1171.15	455.371	29.9617	67.3205	30.9219	77.6279	40.4652	5.60402	33.9594	19.7147	48.3405	8707.25	8728.08	2652.28	390.306	23.1515	892.884	5917.46	408.318
1054	18.9418	845.418		2253.12	893.144	2543.15	1825.61	2647.72	1441.03	1951	2572.6	5135.58	1439.96	4221.73	4217.32	3387.61	2895.87	1624.58	1175.68	4443.75	1978.13	1616.64	792.997	853.506	370.897	933.825	994.621	16604.5	23624.8	3291.8	5868.95	1131.79	5776.92	8993.18	3663.53
1055	5.05651	609.151		2185.14	2107.32	1298.51	2212.99	1884.29	1944.3	1540.17	1548.93	1705.01	3452.85	3457.83	1850.89	2366.3	1964.42	3268.74	3701.75	4935.86	3720.05	14915.7	5245.47	7717.58	8910.18	6704.38	4767.79	6199.43	5693.11	9084.16	12108.6	6899.19	13972.8	5584.91	6476.74
1056	20.6281	876.461		411.656	515.401	1152.05	881.662	1296.91	1291.43	1340.31	379.462	524.1	1154.24	109.398	686.363	1152.01	659.2	222.749	198.88	422.487	368.299	368.175	623.572	343.977	1324.81	470.422	743.642	422.804	1311.72	188.919	680.395	333.695	385.412	1223.89	390.012
1057	24.5035	1048.53		14.9274	0	0	0	132.825	0	0	0	768.568	119.626	271.485	247.412	505.867	45.292	127.709	72.3975	5.20028	0	0	13.0088	12.9793	3.39326	284.56	0	973.138	267.271	123.439	137.139	129.741	701.919	1017.1	174.487
1058	20.6736	808.49		1726.46	3043.5	1900.71	3299.05	8190.2	2356.08	4431.4	5881.12	615.018	2495.25	296.163	2479.39	19593	24146.2	16303.1	20603.3	1167.25	5367.34	1605	597.181	12489.4	13370.8	27285.2	5340.81	2266.62	976.232	1285.23	3356.28	21458.3	735.277	955.655	313.121
1059	24.6493	812.416		60.3544	50.3024	34.2184	232.228	16.0067	33.3627	55.5503	54.8681	1262.73	322.431	1169.9	1229.05	368.137	232.737	224.146	69.9183	82.4943	107.514	150.806	19.1035	21.8377	50.8119	52.738	46.8131	3077.09	2855.59	2005.45	2292.58	21.0258	1408.9	2720.16	167.319
1060	3.76009	897.115		746.892	1372.49	1195.3	1795.36	2060.6	1789.03	2087.7	1708.87	1198.55	1769.74	1422.99	990.935	4932.33	3757.97	3363.36	3224.21	1942.66	917.733	1883.6	1789.71	4529.61	2622.13	3858.15	1836.63	1486.85	2278.1	2488.75	3139.97	2701.88	4495.91	3696.05	3021.08
1061	5.31035	755.203		671.716	646.235	827.457	1411.14	772.494	825.95	494.19	799.557	665.128	1250.34	680.95	838.591	3022.85	799.314	626.212	1077.09	817.521	798.438	1252.75	1078.51	1615.81	1785.16	1141.71	1174.97	2482.25	1300.04	1946.22	2156.22	1479.81	1996.61	1366.07	4429.34
1062	14.9322	995.558		549.678	123.59	596.37	815.275	1049.18	223.004	310.046	260.14	88.7725	124.615	882.166	1137.74	3.79573	1207.27	4089.01	2591.76	43.8657	331.673	250.024	55.9169	299.316	3629.83	328.124	2298.39	235.615	161.455	174.484	212.844	4586.84	2758.73	2771.65	6622.67
1063	23.3256	869.513		41.5576	108.997	268.078	77.7257	419.63	117.555	213.966	272.488	400.066	243.851	165.76	228.383	1131.49	110.227	118.473	69.7907	121.956	73.3748	110.276	75.0624	140.78	284.655	294.986	79.0404	61.4672	56.9303	514.009	66.0276	51.6483	74.8673	63.1922	66.5
1064	19.0002	700.385		6889.11	3936.8	9377.32	1170.92	2177.52	6404.15	4896.72	5865.6	2281.51	2050.39	1854.58	5115.43	1708.21	4431.97	3070.58	2998.44	1869.63	6912.46	7133.94	6070.03	2156.4	604.678	2642.88	3871.97	6191.58	3570.33	6541.06	10933.4	5052.99	3258.64	1992.91	6507.12
1065	21.6845	916.48		995.296	410.357	655.297	338.575	969.768	1098.19	2153.1	1788.54	1751.93	3844.88	1410.64	800.595	619.612	1802.45	1280.26	717.194	526.897	442.344	1345.09	899.439	4904.82	323.663	1366.33	1441.09	578.513	418.524	1104.42	374.917	2159.98	1149.83	291.176	2080.36
1066	14.7996	756.399		23.5064	14.0593	270.619	46.1445	26.2564	13.0029	16.6566	31.9715	51.4181	1474.92	100.998	118.691	1189.72	20.9694	267.302	686.797	124.661	21.4442	22.1906	11.7766	87.5356	1120.58	46.837	50.1566	38.5452	4.12438	36.026	36.3513	9.33318	18.0047	38.8213	820.436
1067	22.4189	915.496		77.5295	93.2238	495.131	52.6184	107.601	162.046	48.2954	27.7177	185.182	1061.41	63.9299	29.8562	1809.12	38.3087	321.754	680.148	27.2207	48.0635	48.5064	115.121	66.1606	485.136	8.87009	98.2909	35.2013	85.3788	20.0547	50.8261	54.8721	47.2414	178.567	1002.4
1068	4.87324	793.215		211.261	42.2918	187.121	111.914	469.683	222.732	134.168	170.414	60.9997	107.418	115.433	620.597	1256.65	1573.35	228.988	124.665	20.4503	17.4577	60.9202	48.4511	18.629	44.2551	99.0562	157.125	1351.35	3146.24	497.665	1087.6	134.751	870.688	1276.76	53.5312
1069	1.68973	511.969		36.7027	7.98339	36.6035	56.0546	40.2775	39.4347	56.9151	50.8663	78.7645	108.979	114.145	172.183	963.173	516.761	165.887	117.085	58.5513	38.5125	69.1638	15.6446	25.8769	10.4604	11.6466	20.5789	1662.29	1443.1	803.239	1386.16	62.7139	1132.85	1096.91	146.048
1070	7.72559	822.327		221.002	58.8426	211.083	178.312	380.346	419.567	230.752	645.064	78.8577	630.143	43.4831	99.9908	737.211	170.498	140.627	592.637	81.2857	110.502	158.951	101.289	146.223	63.3272	249.483	279.714	104.172	100.634	379.536	500.761	135.324	537.143	208.487	249.47
1071	5.46901	389.123		892.305	364.904	582.107	1045.04	1640.26	904.204	1659.05	1648.57	656.473	468.426	807.426	1050.27	1171.87	1814.28	1142.55	972.193	1509.97	346.583	628.781	868.457	382.187	1091.75	837.913	1315.08	1887.43	1724.41	893.34	1904.09	615.273	742.186	1848.26	328.492
1072	5.64214	725.188		490.81	399.088	210.394	378.709	486.005	190.291	48.5645	157.297	725.456	106.283	332.389	307.826	1712.48	1385.64	387.244	84.3732	341.937	130.953	187.267	423.855	41.7659	28.5672	234.846	482.436	2001.37	2965.65	1011.18	2248.37	601.549	2262.61	2279.99	806.57
1073	21.4448	709.397		215.616	169.148	842.736	188.593	209.496	184.766	370.138	371.178	560.726	366.523	530.439	227.126	263.082	153.391	141.597	193.293	323.411	181.701	79.8546	188.834	218.854	303.567	246.981	247.459	270.259	202.384	197.727	721.8	100.073	67.428	387.55	104.128
1074	6.96355	207.029		407.955	345.719	708.285	423.269	445.288	283.996	240.753	313.334	345.922	754.394	305.007	602.089	316.878	46.9354	292.584	541.809	227.473	353.807	512.241	249.017	225.427	282.406	292.141	205.755	270.135	251.312	151.387	311.872	488.436	533.17	270.834	683.6
1075	7.11064	729.239		782.948	514.608	336.148	512.602	423.837	627.945	732.285	412.72	646.629	676.43	136.812	820.216	776.67	815.739	493.028	465.54	1071.54	371.156	1069.55	600.846	722.179	942.534	157.092	945.346	900.845	547.748	674.752	413.467	837.047	275.217	305.711	925.35
1076	6.51681	390.126		500.256	740.529	1006.56	98.4203	960.321	462.818	1335.22	806.635	1025.33	1202.76	461.759	496.027	842.178	424.492	276.391	789.205	467.712	824.377	1771.84	1418.21	1201.79	747.276	1031.44	490.096	935.622	952.456	1227.55	1405.96	355.523	1269.24	1137.08	1126.06
1077	8.39516	677.29		56.4025	87.3025	130.674	119.86	92.4561	75.6582	64.124	54.7983	128.573	135.648	82.5487	122.871	516.034	44.3499	32.5263	473.837	123.852	76.1106	71.4234	99.0309	73.9203	547.275	22.3007	67.7244	48.7815	170.189	151.771	34.8443	39.6826	137.183	91.2175	389.571
1078	4.70796	265.071		141.685	10.7474	196.281	90.5514	272.719	331.506	167.846	210.692	66.8355	70.195	109.883	212.882	469.24	473.78	150.286	91.1513	113.121	62.7495	118.395	99.0433	77.8078	32.8946	161.003	131.779	662.355	1463.46	184.923	380.643	100.266	465.132	1237.29	153.927
1079	21.4297	791.496		740.508	1378.51	125238	592.434	2098.41	105631	2287.5	1051.16	61981.2	4632.25	15294.3	7183.67	229999	103136	43744.1	85595.4	135134	66704.9	81899.6	14043.1	23245.6	19435.9	51522.6	5235.14	115586	76592	225603	150735	43751.6	47168.5	2439.65	6755.14
1080	24.1341	982.585		581.225	5600.27	4948.84	6768.97	4143.69	1264.46	2596.66	1081.41	6315.48	2879.52	867.758	2774.4	9334.12	140959	315.321	1180.11	2994.5	1199.96	1650.01	1583.51	26339.9	2623.62	3144.13	16227.8	2682.14	1091.57	2396	1217.06	18622.5	6627.56	60844.9	10026.4
1081	21.1984	820.491		0	0	0	0	1181.84	8223.34	4148.6	2051.64	394.299	1723.53	661.024	2163.05	202.984	14904.6	12403	1319.47	675.371	0	1881.54	0	6988.28	0	5332.13	2131.03	1375.75	440.884	0	1845.14	2274.72	490.694	2833.39	0
1082	18.5258	805.473		1388.12	3433.7	1280.14	4481.96	581.81	108.617	569.826	1807.34	1272.98	2260.67	1122.95	6649.36	6374.57	118348	120844	111619	2739.53	754.594	592.635	1538.42	82594.2	137391	107532	79960	1915.46	422.139	269.028	195.825	152541	124793	57251	123325
1083	20.6709	982.585		2840.91	529.963	7716.54	3208.4	19383.8	20226.1	20188.4	6772.69	14693.6	2383.17	5982.7	1678.53	5067.2	16000.8	427.953	4.29862	95819.3	9087.33	4308.25	7175.16	6404.62	1254.07	1482.11	2499.02	6159.76	3395.13	9944.46	20215.7	3628.55	2945.89	27936.8	3989.55
1084	9.66878	707.315		1322.65	1787.49	2393.33	395.663	1001.71	2181.98	1022.96	2695.77	695.729	660.725	872.608	2725.79	319.441	4835.48	3344.83	1150.38	313.208	1580.98	5069.38	1654.3	3208.4	192.02	3102.12	2932.5	1819.14	544.979	1904.65	2593.23	6807.79	8192.39	805.765	2415.14
1085	16.1492	532.284		7813.93	8237.17	15699.9	3026.19	6675.28	12605	9960.42	9644.73	4064.93	8000.42	4075.35	7027.1	4115.17	8652.31	7467.39	7902.55	5338.28	10452.6	11786.1	5956.58	4399.21	3809.34	6166.21	7754.73	10807.8	7964.39	9671.38	8370.57	8497.67	2636.04	3867.44	9565.69
1086	17.765	835.467		5632.28	5464.43	3675.51	9292.94	5516.54	4113.13	6028.71	9807.66	10840.9	7132.05	11738.9	11847.2	7476.66	25282.9	5468.16	2192.41	6305.63	3391.54	7014.43	12720.4	17133.8	4650.68	10242.2	11633.6	5800.9	6404.79	7654.6	6154.45	6603.37	7176.72	9759.7	6286.86
1087	22.6067	806.494		629.55	152.436	100.879	739.099	322.302	565.096	1253.22	2861.36	246.053	1693.5	409.516	664.845	32.9617	3501.97	740.02	212.453	1640.99	2642.6	1463.36	934.814	1235.3	205.644	515.569	408.704	737.156	3150.57	693.78	1422.5	155.918	248.689	585.19	491.008
1088	17.2233	995.554		290.858	72.9352	216.84	291.791	215.788	83.4222	255.708	113.656	297.712	328.861	217.629	425.893	19.9936	37374.9	64375	73861.3	150.275	60.9995	237.731	86.6109	348.797	4086.83	2470.93	5575.01	80.0928	225.418	224.908	240.957	70370.9	2999.87	1295.3	1974.42
1089	21.9626	860.393		1370.66	1843.58	1741.75	1720.78	290.126	1363.04	0	1236.76	2809.7	989.785	1442.58	2459.88	0	13181	19314.3	16907	3703.36	544.445	760.486	1345.62	21050.7	16299.5	24892.5	8389.48	1896.57	461.955	1105.34	3924.7	15200.3	3042.26	9149.22	20749.5
1090	17	854.47		3318.15	1932.48	2387.5	3696.42	2578.45	3296.93	2755.51	4996.15	3406.2	2876.75	7978.86	5978.4	1402.49	4911.83	2675.5	1319.91	3097.61	1841.26	3497.49	2215.35	6947.66	2009.02	4401.4	6025.88	1897.09	846.812	1836.43	3448.71	3263.73	3494.11	3249.67	3410.94
1091	20.8357	761.476		666.654	229.559	21924	13773	34609.6	54837.9	15559.3	15995.6	18864.9	22646.5	17613.1	20241.4	1149.06	15688.2	18672.3	21927.9	5501.29	40320.4	12083.9	12678.4	19449.8	8877.85	93881.4	4158.23	20677.2	2942.78	41326.4	17697.8	11036	34666.7	12492.5	10620.6
1092	21.896	715.416		4046.33	2954.15	6486.08	5995	6424.08	13595.5	17811.5	10222.4	10593.4	1646.28	15810.6	4902.72	5254.48	21987.4	8465.92	11095.9	6711.21	5431.06	11764.2	3030.65	4691.26	1584.93	13434.7	2205.24	5660.5	7645.45	15526.8	10318	5012.73	4994.75	1882.19	26869.8
1093	19.0799	774.457		1529.82	932.309	777.546	1076.7	519.127	315.494	619.291	2704.06	1573.79	4201.84	1168.92	2084.58	1736.54	3518.96	2340.32	1311.28	950.285	324.156	1736.36	1609.81	6235.46	553.229	4118.08	8743.59	887.877	950.835	1629.96	931.395	4133.5	2196.03	367.834	3074.98
1094	23.517	806.5		988.825	189.808	313.611	426.24	196.077	401.391	714.705	385.567	154.06	270.521	242.647	1225.38	944.977	5564.98	228.151	956.913	207.617	758.96	168.47	749.286	780.314	625.22	2511.44	835.226	68.4876	123.95	97.895	310.051	1684.27	173.77	794.182	344.492
1095	19.0138	872.434		183.994	41.5503	14.4115	49.5234	90.9633	82.0135	55.0658	153.528	1459.08	111.156	1241.33	2151.67	2172.76	2505.16	293.175	76.5586	82.1798	56.3306	33.4417	238.135	110.904	42.9251	114.693	248.472	972.775	1505.75	315.722	1831.23	460.154	2148.97	3075.11	484.67
1096	18.1833	996.55		591.93	578.032	178.085	0	537.611	654.269	25.5989	211.497	213.842	29.558	17.8393	371.61	136.627	3252.32	955.329	698.191	127.172	483.265	370.693	29.0723	466.898	954.306	102.74	255.932	31.142	185.454	279.841	528.321	1627	325.471	112.641	491.097
1097	20.04	809.447		3281.05	3775.56	2780.97	3138.12	5162.02	4542.37	4322.62	5338.72	4353.66	3548.1	5474.41	2170.62	2837.36	3665.83	2134.71	2135.39	2029.71	479.531	2611.99	4225.13	5878.65	1160.47	4343.06	2500.33	1634.63	2187.41	4373.91	3424.33	4072.01	2278.6	1124.59	3442.73
1098	17.7453	866.445		11.6441	9.0293	28.0869	0	16.783	21.2961	64.7576	31.1348	61.2323	45.2175	86.1036	75.5206	288.401	4825.77	837.227	546.888	0	0	8.04318	21.5167	2310.13	265.547	3630.12	3754.23	0	0	0	12.6641	6233.78	3343.28	240.685	1910.6
1099	20.3733	835.459		0	0	0	0	0	0	0	0	0	0	0	0	3361.83	4054.87	0	0	0	0	0	0	3317.44	0	0	0	0	0	0	0	0	0	0	0
1100	8.17809	614.156		137.286	140.613	215.921	228.16	298.248	603.991	167.872	245.017	119.416	85.5168	261.935	720.777	991.482	3062.57	289.507	204.7	62.4271	92.2431	83.3018	172.923	245.876	48.0859	279.07	126.396	1072.55	1742.29	588.979	897.15	176.677	1138.22	1892.78	51.6749
1101	20.899	999.571		633.834	238.212	219.545	81.3047	123.246	248.689	168.023	324.706	279.378	93.4693	342.45	147.169	137.431	1816.79	527.453	199.307	910.996	940.542	446.543	167.213	1063.91	161.384	834.384	448.168	898.094	210.244	1643.7	403.115	1222.53	2703.36	512.529	1541.05
1102	17.3191	881.487		771.894	1821.16	424.034	1472.07	546.826	576.451	606.034	1358.62	3996.05	3036.91	1285.52	6941.75	1610.31	2669.71	2019.32	604.301	417.016	42.886	1152.38	339.065	7657.39	871.731	2024.09	2434.05	652.584	504.073	1464.73	462.67	4264.28	2437	599.576	2137.2
1103	23.7192	806.497		215.902	179.293	14.822	8.34945	161.488	96.4239	102.568	167.517	154.06	270.521	88.8517	161.825	63.674	2692.87	228.151	861.798	278.075	589.671	37.8746	124.342	36.2442	462.108	8541.99	615.942	302.353	342.061	65.988	56.5888	334.34	100.369	51.8219	172.3
1104	21.9203	698.418		884.403	1216.31	1459.29	741.702	2819.7	2420.48	1399.33	1386.8	2943.85	1280.22	1825.23	1978.45	51.561	11528.3	6745.79	158.86	1699.64	6414.53	250.24	439.243	3709.78	7714.09	1286.24	992.471	212.621	501.543	260.483	85.7574	4311.39	1034.16	11162.5	2187.67
1105	21.1856	591.26		82.1107	307.622	0	139.55	185.136	238.5	354.875	355.174	147.434	52.9439	47.9845	39.6033	2.18309	6597.12	13109.5	14235.2	48.2729	94.2439	80.102	15.1323	2089.77	854.691	1074.43	1086.75	176.234	180.288	82.8115	304.514	783.312	6411.68	376.049	11180.1
1106	23.6199	766.379		6569.07	3445.04	6745	6485.73	1310.08	9404.51	4722.58	3454.96	0	3272.84	4295.59	2191.85	3765.69	7879.53	15989.8	12979.8	8054.3	3793	4007.58	2274.22	6716.27	3041.43	14241	3040.18	3631.59	1194.94	6849.92	5258.21	8919.72	10941.8	1015.97	6508.75
1107	22.1887	852.511		278.664	485.948	446.722	462.525	332.533	40.8284	260.369	211.614	269.626	805.693	1771.6	132.668	86.4864	3902.57	185.834	917.214	463.313	216.002	502.802	763.991	188.082	83.9345	659.117	1138.56	560.187	87.1177	498.036	308.319	571.342	375.611	500.621	320.923
1108	21.8427	821.494		2426.16	323.439	386.344	995.568	1357.43	540.933	452.426	1158.1	433.987	1292.9	1719.71	568.244	265.883	2753	710.087	599.075	3277.28	366.454	154.215	3913.85	910.598	2231.2	652.708	174.526	3054.97	1427.65	3609.7	848.684	174.345	489.236	752.09	49.8219
1109	11.2086	519.279		478.104	321.586	579.483	152.648	150.529	567.307	263.868	454.074	237.732	220.567	335.939	801.269	220.929	1488.82	612.53	440.901	95.5175	386.946	963.868	281.183	466.085	61.8281	324.673	899.265	390.99	216.114	309.446	1290.58	1391.27	851.437	225.716	391.333
1110	21.9197	761.469		316.573	357.705	16226.1	8547.74	11865	26977.7	10930.5	13513.9	9585.8	9404.49	38560.2	10579.8	3626.18	1911.83	2675.92	1917.17	8058.54	3591.56	10369.7	6425.08	8566.3	2977.82	34029.2	1554.56	9628.99	8730.47	9424.2	14701	15142	9489.47	11764.5	395.949
1111	7.44624	501.161		842.162	1060.47	767.026	653.508	789.497	837.631	542.295	537.689	665.73	731.182	563.806	551.592	802.325	1692.76	1307.1	654.219	673.706	368.414	1736.34	547.241	1289.9	1624.62	769.061	785.483	675.072	1519.81	1983.49	3712.22	1722.48	966.161	1766.91	819.158
1112	9.18323	675.124		154.429	76.0698	82.3357	145.353	164.638	126.038	52.579	158.948	100.128	211.517	72.4453	291.548	260.201	1096.44	138.462	92.3956	142.345	13.9947	47.5273	138.846	26.0558	199.423	157.505	188.814	507.444	718.805	117.097	547.36	35.1208	256.521	443.992	242.176
1113	4.76787	583.202		742.21	678.225	777.27	735.618	772.808	1099.33	1849.13	1252.12	1046.72	574.111	545.914	1089.39	412.599	1421.84	373.112	614.896	1603.44	1008.33	1164.1	2811.46	1235.11	2269.45	3096.28	2180.58	2366.5	1539.06	2081.2	2876.75	746.457	968.201	2036.12	2804.9
1114	15.9494	432.187		537.74	1241.43	1351.71	1264.33	1684.18	947.81	1391.88	565.143	575.97	1303.46	1262.91	1339.77	538.394	1363.32	1009.79	1214.58	1551.15	1409.02	1365.03	809.543	720.009	1025.83	752.638	236.875	2388.03	3008.93	1375.83	746.996	1173.59	683.46	1190.96	564.264
1115	20.4561	513.306		128.767	174.212	98.9147	241.47	35.8055	108.692	61.3851	118.396	100.972	369.261	272.249	50.1017	80.3748	1921.97	2037.52	2572.25	175.231	52.8976	95.4321	54.2894	1734.02	212.205	346.503	2135.99	112.691	107.597	80.8354	143.851	1665.71	320.913	213.886	1832.91
1116	17.3817	682.301		3415.98	853.477	13013	4253.67	1439.52	7017.94	5085.53	2942.39	14907.5	5026.12	11482.1	7930.7	15446.3	57397	22686.3	120881	10979.3	8973.64	6092.27	1656.06	3647.73	65705.6	70219.3	21383.2	4551.17	6565.44	2357.9	1904.51	48169.5	34102.5	30498.2	134921
1117	20.41	806.477		2031.52	2775.94	4092.98	547.682	879.385	6530.25	4658.24	1448.71	569.603	7134.88	0	1273.8	6213.18	22841.5	42047	52000.8	0	650.157	1384.89	2790.21	41830.3	52158.2	19691.7	19155	2229.06	35401.3	544.068	3053.59	34692.7	28977.3	6379.72	56739.5
1118	18.927	806.475		1652.21	299.834	835	867.11	3505.1	261.351	1816.34	3448.36	1960.63	2190.58	2151.3	4291.99	4922.92	12044.5	31242.2	20706.9	1463.89	1367.21	178.337	1878.2	8083.59	19312.2	6761.9	10212.6	1972.8	1597.71	9394.74	3555.93	19268.5	2384.2	873.984	10743.1
1119	17.1497	722.368		12350.7	7920.48	18465.6	1412.08	2882.5	15725.6	8506.72	8801.42	2012.71	3382.59	1741.55	6228.16	2295.51	3534.76	11972.3	8025.36	2624.68	11537.2	16247.1	6890.82	4043.46	1401.88	3769.5	7258.46	8059.83	5907.83	15232.7	14992.5	12449.4	6401.92	1978.13	15105.1
1120	24.4154	824.519		13199.9	5926.64	3630.75	707.559	22735.4	6552.82	14740.8	16879.4	3971.6	12054.5	12128.3	20043.8	2487.88	9279.98	15146.6	6254.33	21570.1	23521.3	13340.9	25650.7	1391.63	417.46	1240.6	3544.11	24782.2	16277.9	25794.7	9866.06	8743.5	7343	17232.7	4653.38
1121	23.3847	731.41		15093.9	991.728	4881.14	26411.4	15295.1	33511.7	29994.3	20683.2	5796.05	18122.3	26176.1	24329	2196.34	2873.7	60522.9	31123.2	32411.8	6420.16	2909.59	13608.5	68494.2	26927.4	77896.7	16667.2	4389.33	26379.7	30034	26589.3	29927.5	21963.7	21783.6	70892.6
1122	22.0069	746.407		113.448	0	1075.52	801.357	283.552	0	313.765	1184.56	2032.73	835.081	0	1812.61	923.225	8528.44	36912.1	23672.5	0	1191.8	123.119	541.133	32578.7	19888.3	37709.7	3341.9	0	739.877	0	1336.52	18589	18539.4	11950.4	31234.9
1123	21.3643	775.469		425.944	118.975	54.5217	1639.77	547.463	1949.24	934.768	4024.54	2858.2	733.304	172.739	591.738	768.348	1775.86	9771.36	348.403	6536.75	3778.98	1743.91	5722.61	345.929	2760.97	436.937	270.577	360.844	54.746	6157.02	4838.56	982.379	13165.5	2820.21	2026.07
1124	4.82855	386.116		6057.35	1771.2	4512.22	3755.55	9602.21	7195.19	3885.5	4261.03	3560.8	2147.16	3961.75	11257.7	10395.7	18366.6	10323.5	4077.97	4821.92	1833.7	3141.54	2263.26	1957.46	2699.85	5856.55	5883.83	25433.1	23900.1	9042.8	16598	7806.03	11187.8	26161.3	8167.34
1125	22.2206	829.414		4720.88	3612.35	2368.3	4439.36	867.627	3222.91	3505.72	6430.59	3324.42	2920.11	2456.59	388.518	1529.2	358.157	16845.9	2361.27	2730.49	326.111	2426.07	4713.61	1841.45	1194.38	746.092	989.61	1276.96	3032.18	9124.81	1283.42	928.31	917.861	5139.23	80.5146
1126	19.0831	983.567		3762.5	5998.69	1948.09	2337.77	10370.8	2120.96	4246.36	8594.7	5060.78	2497.16	1934.4	3377.62	3647.14	3593.08	8262.37	717.208	737.661	3713.24	3544.02	4949.69	11876.4	2534.09	3452.13	17818.2	4599.71	3625.15	2716.55	2227.46	4989.65	911.659	4730.12	3555.54
1127	23.4561	779.461		2796.62	1292.42	1254.15	2716.63	2304.83	1608.01	398.602	613.353	1386.99	2265.98	1372.19	1093.29	3955.67	729.307	7255.01	2702.37	1783.87	1885.43	3665.53	1058.45	1281.21	2172.11	1392.6	279.454	1816.14	1894.01	194.797	2371.36	2996.24	887.164	0	1795.42
1128	17.8506	833.506		54.5948	38.891	10.1891	39.6136	12.9606	81.9639	40.8075	15.4838	88.6459	24.7431	74.2806	38.4922	18.6387	0	45403.3	2993.62	37.327	93.7304	32.4413	27.9561	3505.92	1706.08	36047.7	1360.08	26.0123	22.0608	16.9115	40.527	39790.5	319.922	166.045	71.6516
1129	21.1428	794.487		7700.83	6403.9	13003.5	15777.5	9044.6	12870.9	5850.44	5320.07	13282.2	6108.7	10346.2	16856.9	8810.36	6216.04	5005.93	3632.08	8840.89	19506	8528.46	4565.21	6813.68	7018.29	7964.45	5728.04	6190.01	6637.45	13636.3	15081.8	2898.48	3417.46	5865.11	1956.52
1130	17.6412	791.494		0	0	0	0	0	0	0	0	0	0	0	0	0	0	4476.23	0	0	0	0	0	0	0	0	0	0	0	0	0	0	0	5502.76	0
1131	22.0828	1093.65		159.038	423.821	377.737	295.571	272.341	32.6554	629.741	459.097	0	34.4742	401.323	36.7706	1096.31	200.279	9245.03	12441.4	987.669	25.6058	32.3211	465.052	556.685	1743.01	18.7328	239.034	899.973	39.242	6.09037	226.471	10545.1	749.221	16583.2	6428.53
1132	15.9307	996.561		290.678	85.5084	165.343	206.558	260.645	70.7655	211.696	131.592	34.1395	144.249	808.74	834.95	689.934	1691.41	9823.11	1463.62	246.515	54.7284	214.123	615.029	1952.33	18407.2	1246.18	1510.99	261.519	23.0461	29.7132	264.597	14156.9	666.105	987.584	2581.26
1133	20.6653	822.487		2062.81	6415.67	3185	5898.1	5807.71	5407.04	2045.06	1340.48	2803.71	1472.37	5836.22	5505.39	1957.59	2170.17	3961.73	5074.51	8206.61	6049.88	1707.42	18989.2	2477.88	2329.95	7793.33	8145.61	3511.61	2906.29	11386.5	6202.48	919.157	3855.24	6459.04	1315.74
1134	21.1315	984.579		1096.6	1912.02	2952.23	4073.91	1061.81	1131.23	1060.2	1633.3	6960.31	2475.71	3231.74	2006.68	1665.07	1990.88	2942.72	474.493	2303.07	1711.81	1682.88	1754.41	4615.82	76.6664	3314.39	2772.66	879.59	2806.19	859.449	1866.11	1569.76	2213.02	444.894	565.77
1135	22.2314	834.525		368.312	468.073	226.519	41.5295	93.355	19.8111	227.171	479.186	62.5079	97.4488	731.532	111.367	155.194	461.509	2096.3	1638.84	82.0517	260.499	0	73.3212	690.869	911.233	692.252	2589.55	75.515	0	92.9654	129.409	845.182	312.733	0	189.776
1136	21.4683	509.284		577.248	1704.05	937.418	1517.16	2076.64	1746.2	1953.53	965.148	892.76	1383.81	1251.04	1236.27	527.192	811.149	1528.03	1764.94	2140.85	1960.07	1472.67	1233.9	1032.22	1050.91	708.192	786.911	1612.88	1844.06	1646.49	933.141	1344.64	694.592	1327.42	960.212
1137	4.83783	469.153		944.824	720.408	1031.62	886.25	700.446	1017.16	817.725	615.53	833.423	1155.83	832.982	927.195	1081.56	1327.71	2021.99	605.286	649.845	486.207	396.062	852.541	861.856	906.374	628.133	614.592	758.304	863.186	978.48	1258.39	1005.59	999.974	1205.04	909.679
1138	22.8489	847.474		429.494	142.055	0	692.308	677.599	101.503	237.638	711.384	85.1994	73.104	643.936	463.3	129.274	701.714	2577.17	121.408	748.739	0	149.77	225.452	513.565	554.627	680.056	4279.4	691.01	231.326	307.745	112.429	2887.23	3167.58	3320.45	292.5
1139	23.4303	540.27		720.499	157.979	128.539	444.441	510.115	1884.08	1567.63	977.334	687.997	205.64	849.968	923.754	502.13	330.882	2984.24	3047.55	1229.2	931.704	632.558	279.006	1050.97	546.761	586.335	236.101	215.658	132.413	748.387	266.886	2272.75	2622.23	156.66	3175.18
1140	24.7022	829.412		3191.71	6376.31	12707.7	13992.9	5654.93	12024	6621.65	14840.9	16109.1	6403.98	9437.82	11001.9	18521.7	675.421	6194.35	21521.7	4804.68	13553.2	11114.1	21980.6	3515.87	1434.27	2459.65	2843.28	6387.66	9960.34	12453.2	6680.85	3212.1	2517.55	13920.7	4233
1141	3.88359	985.22		3520.7	3693.77	2570.01	5300.91	4931.09	2835.68	5205.59	6791.38	2806.55	4262.72	5065.56	3251.76	4936.89	4713.16	4717.38	12886	3001.13	4197.67	3175.51	6285.59	2991.93	3452.03	3106.15	6245.41	5314.37	3774.69	4689.77	5991.13	3705.53	5649.68	3192.26	5093.04
1142	23.513	845.406		20938	544.775	21974	24025.5	0	19810.9	25642.1	0	23245.3	20433.5	6598.87	19723.4	5105.02	7736.14	35308.8	50989.9	23716.8	19892.7	11351.1	10906.5	42800.2	33966.9	18198.1	5163.71	19266.9	27608.3	11139	9769.86	36911.6	75935.6	15838.8	7577.33
1143	9.29292	833.325		1722.73	784.4	2474.75	1364.06	1001.45	2016.96	1361.45	1131.07	634.139	4150.14	800.302	1892.41	3711.73	2156.78	2679.78	7101.29	866.086	136.273	1258.19	930.751	1011.51	2069.02	1563.7	1891.74	1245.65	1298.64	1078.54	2319.65	837.424	1736.93	1546.08	3704.41
1144	17.6701	996.56		0	161.457	324.925	26.7486	225.122	254.263	409.35	654.635	0	0	0	0	294.611	702.314	1163.71	6455.21	356.539	305.59	14.593	0	465.205	9283.22	565.037	1125.68	131.319	268.518	100.505	76.5111	885.635	1005.13	231.335	4050.05
1145	23.976	834.52		2591.18	76.7768	572.421	536.346	556.446	402.049	97.7444	1499.55	120.225	70.1019	449.043	487.904	532.894	138.611	341.749	5275.04	281.823	118.035	94.2666	378.11	314.691	980.189	698.871	346.784	285.908	273.868	152.567	311.93	701.099	252.679	74.5224	270.429
1146	20.6931	775.466		11470.5	6103.22	2102.82	11853.2	2397.63	10276.8	8096.6	2338.74	11706.7	6359.67	3251.28	8048.71	1588.44	6133.76	7608.62	14918.8	11793.7	4274.65	8302.52	22097.4	4690.29	9690.2	1983.94	6584.04	9041.32	5847.22	15448.7	8108.98	660.744	6435.46	29566.8	3119.33
1147	1.24282	667.697		468.577	323.47	430.699	453.184	461.69	1575.86	782.001	853.838	342.366	184.356	334.939	254.921	20.4583	257.368	281.493	2596.29	617.779	316.379	511.542	511.488	208.65	285.879	925.558	3075.95	58.2302	97.5047	133.291	122.229	313.982	60.7512	54.4636	66.987
1148	7.55343	593.174		1246.73	599.467	1465.56	1059.32	692.387	1310.52	943.529	906.782	635.501	1047.88	982.863	1414.44	1432.71	1953.95	1105.15	2343.16	941.163	383.462	1424.84	884.145	909.325	946.447	1265.49	872.348	1438.62	1967.66	1151.87	1622.54	715.466	1720.45	1625.26	809.996
1149	18.7595	698.417		233.505	84.6719	22.0542	261.759	72.7003	26.4072	72.9392	28.8209	124.909	203.925	23.9736	105.586	15.4436	9.71151	124.075	17146.3	48.2592	31.1834	109.218	24.4107	16512.5	22339	2542.18	2367.65	37.7898	77.8698	28.7808	8.0504	179.443	22878	1478.06	98.4233
1150	17.1683	677.372		1998.19	1203.18	3425.69	172.028	133.431	2565.55	1404.05	1042.71	163.337	450.836	176.365	591.693	269.835	1237.65	1508.06	2472.92	114.202	1881.13	3452.06	615.609	735.098	129.173	725.909	1276.4	1508.53	1009.58	2327.29	2631.16	1722.53	992.337	264.217	2171.72
1151	16.1296	834.519		150.798	80.097	19.5618	0	11.0588	5.45924	8.82884	6.13363	12.5618	0	4.71592	61.5385	0	0	310.237	2217.2	0	9.30773	5.83461	0	77.2775	416.839	216.178	180.076	0	9.01777	0	4.95034	501.187	181.991	54.2277	327.154
1152	1.46898	236.003		899.467	820.448	930.749	961.319	877.894	1110.56	1325.81	1203.42	666.144	864.12	905.607	968.214	801.573	1307.52	970.432	1553.59	1162.63	634.657	1326.95	1805.43	883.287	977.792	1400.87	1476.65	1349.06	863.061	1990.3	2554.96	976.77	1941.92	921.531	1311.2
1153	19.4387	953.553		1901.14	1376.32	433.14	1696.57	1279.99	2348.79	1569	824.814	2384.23	1042.98	235.825	305.942	148.879	41.8377	185.157	4744.85	2193.02	2035.14	1051.26	729.939	2513.21	5228.24	120.951	2328.65	852.929	797.606	2398.03	625.118	4894.52	104.946	387.815	1792.98
1154	21.9343	809.485		999.389	527.141	821.513	2120.43	1762.09	431.675	528.96	172.162	1259.35	600.746	1778.18	878.47	167.114	121.502	1519.25	3688.14	1860.83	923.438	938.737	581.766	842.604	2373.05	1953.04	2267.46	1164.5	671.529	3607.06	503.377	802.89	0	764.226	793.781
1155	22.035	837.488		565.13	1198.98	1292.84	1204.62	1109.32	317.963	518.151	908.14	707.647	429.409	672.473	1049.83	119.784	549.014	619.18	5949	1316.59	970.412	607.688	1729.71	505.979	2234.47	2261.77	555.581	151.488	158.987	257.839	642.567	273.309	223.463	891.016	488.608
1156	20.4527	756.452		167.172	70.489	87.5356	154.461	30.364	150.936	189.472	187.056	42.0663	25.033	252.011	267.835	757.744	240.871	1811.77	3767.72	295.572	233.372	91.0838	55.7425	86.5415	3514.29	409.54	1165.06	81.0182	35.9601	20.1923	157.675	9658.4	345.688	103.353	1469.86
1157	7.13031	851.334		19.8578	114.14	215.038	59.8723	11.8987	81.3342	23.0557	25.6283	57.1602	150.188	77.9539	231.851	110.027	104.238	512.345	3232.36	30.7385	34.1421	32.5032	98.9225	95.9183	446.101	69.4038	103.648	62.7845	71.3625	127.595	138.579	75.1741	205.656	125.021	574.813
1158	18.6289	953.547		917.257	1866.81	775.788	1882.46	191.5	402.703	935.051	1176.24	1005.28	1407.21	265.098	184.171	777.178	28.7891	230.734	5520.05	419.352	582.321	2080.81	396.63	2172.37	11804.9	305.398	1821.13	1327.38	1273.07	1333.03	1430.3	1782.52	205.727	282.344	387.564
1159	4.59317	515.042		620.993	1191.82	1513.9	744.271	1575.31	2228.51	1784.77	1781.89	1411.63	333.663	1569.73	1672.04	690.503	1387.42	1134.34	1787.56	1657.62	376.476	836.973	473.918	318.845	556.248	1285.43	1326.5	1693.24	367.938	1673.7	935.965	607.575	991.844	685.27	940.919
1160	10.818	676.254		17.011	88.4197	219.822	16.5313	11.3077	10.1604	67.6639	25.1232	11.6024	930.259	5.49592	16.6087	355.531	41.9619	229.255	2604.94	11.205	20.3074	4.47681	19.9073	28.3235	225.294	27.4633	28.7531	5.73343	26.4058	3.05224	20.2228	15.2754	40.1213	12.2303	272.147
1161	20.4101	953.551		1184.73	1705.17	2320.26	1822.35	1193.59	1694.81	2898.48	1760.63	2721.24	275.37	242.607	578.701	85.9417	130.671	1698.12	1771.92	962.951	479.183	1769.39	490.114	43.5246	396.107	676.761	1119.96	4536.87	907.683	2234.09	912.282	7811.68	237.44	209.789	6769.41
1162	6.20154	581.181		520.533	344.738	746.938	825.925	851.644	329.354	875.991	543.912	617.527	915.741	945.588	414.141	819.483	502.568	748.719	1370.6	1062.62	517.479	1177.54	353.98	408.208	1037.42	1218.24	950.226	418.624	1091	1717.22	1045.3	967.563	715.389	1511.82	2082.79
1163	3.90723	414.002		579.548	594.113	511.737	634.92	571.668	437.115	593.105	605.536	508.794	658.285	713.685	501.874	604.432	513.943	551.564	1051.58	542	586.079	503.802	673.401	195.067	538.807	487.702	628.688	644.799	527.298	553.33	559.069	255.467	482.052	542.026	511.324
1164	16.7088	833.507		346.808	80.4785	20.8762	51.1193	30.7899	51.1812	41.2717	35.8165	60.8051	40.8641	54.2065	29.4441	160.772	0	5477.25	1868.26	111.096	119.675	33.577	36.7862	3861.02	2244.29	5776.81	700.375	112.39	87.093	6.56942	11.4049	13487.4	366.161	857.65	270.216
1165	8.61993	821.324		178.414	72.5719	177.072	22.2575	109.122	326.293	233.033	568.594	188.017	500.534	86.4917	28.0552	689.604	71.3552	42.9038	1084.03	74.5819	118.641	122.051	53.6233	116.828	114.84	107.734	56.5472	105.61	114.243	321.231	648.869	64.1218	685.786	393.186	606.263
1166	19.1637	697.383		889.074	517.468	863.987	1090.56	876.775	701.194	602.875	535.454	1105.64	926.011	812.49	588.952	570.352	421.615	571.642	1089.51	1140.79	308.626	1230.06	621.432	391.484	123.337	612.491	469.523	1280.23	1312.19	931.464	543.22	74.7582	457.276	1326.14	659.241
1167	6.6366	702.138		15701.9	14995	16783.7	16722.9	16405.1	15679.9	14818	14762.2	3876.84	18311.3	15404.3	15429.4	6995.77	15005.8	15348.2	14979.7	18429.4	16378	17134.2	13359.3	8388.44	14707.2	13795.7	11141.2	14266.1	15290.5	13989.2	12806	15865	13928.3	15708.3	15669.2
1168	20.1663	835.493		576.299	4306.01	4084.94	976.027	960.825	3127.25	0	1131.94	790.948	3361.51	0	3339.09	138.782	0	467.938	683.58	4989.49	823.3	531.276	2468.72	411.784	2042.88	1300.09	791.465	1127.53	408.047	1295.63	889.807	2928.62	4248.17	702.851	1020.39
1169	17.41	982.575		0	0	0	0	0	0	0	0	0	0	0	0	0	0	0	0	10594.2	0	0	0	0	0	0	0	0	0	0	0	0	0	0	0
1170	3.01271	480.085		3282.03	3579.27	2181.9	4614.64	4709.53	2758.57	5244.53	5218.52	3331.14	3904.4	4123.67	3296.95	3602.03	3323.88	4016.78	6271.66	4442.15	3299.58	2699.92	5250.63	3203.15	2918.03	2702.14	4240.44	4650.94	3903.04	6321.29	9104.83	2825.83	6465.19	4470.5	3031.21
1171	23.42	1015.58		797.619	331.998	288.306	463.666	573.901	398.988	530.654	732.352	687.104	257.562	375.896	110.321	1304.74	1275.87	493.942	790.274	2974.98	408.142	599.878	422.328	237.732	223.184	745.634	344.699	224.969	731.853	901.483	326.2	277.418	267.759	717.092	379.355
1172	22.916	960.607		2272.94	3671.23	735.165	1502.96	517.202	559.988	981.764	473.669	273.794	3231.94	558.141	105.521	0	0	0	45.2767	4593.16	35052.8	1646.16	671.102	433.955	346.321	268.554	355.136	982.677	239.73	360.106	192.993	88.4058	146.659	236.21	349.458
1173	24.4414	1094.65		26.7748	101.692	131.576	322.787	183.74	159.316	641.577	201.289	20.7355	78.3191	399.361	83.8715	8.7423	25.067	177.323	159.433	3271.16	12.1551	12.21	275.609	124.013	1186.26	68.6697	126.527	439.621	14.6616	21.8802	114.053	179.866	1218.15	1301.59	320.817
1174	21.8722	822.514		0	210.796	527.742	221.81	275.211	2115.24	3574.62	368.744	486.85	823.052	2148.72	644.126	721.491	539.089	330.75	276.708	5296.53	10582.6	5394.97	4722.47	839.805	1136.71	70.6039	99.8849	268.693	10311.9	275.846	890.077	1745.43	133.186	1554.14	676.968
1175	21.5121	936.575		832.315	95.3017	1496.86	527.491	910.126	430.23	234.5	534.533	706.409	339.44	2253.56	240.111	208.654	458.01	74.7341	0	3671.66	188.105	4165.84	551.035	27.6258	1294.91	303.389	62.7395	599.366	280.161	963.979	658.812	4979.32	611.964	3985.08	540.198
1176	20.9854	936.577		1073.7	115.068	1168.01	1126.27	904.758	1011.25	238.097	2163.33	1172.87	706.878	1251.45	207.62	206.101	96.7373	35.1406	5.42631	2692.99	891.052	1339.45	1312.57	76.9246	434.131	565.016	273.804	690.16	2459.3	240.049	2122.12	107.068	166.063	466.19	151.403
1177	16.2268	821.432		227.958	217.001	230.228	381.326	1006.53	621.132	822.852	161.436	1302.15	260.832	460.398	156.662	87.1514	797.554	230.646	43.2629	4090.37	915.393	367.136	456.962	1266.29	1036.78	280.789	392.341	579.027	642.843	420.725	584	259.584	1056.4	1720.85	411.8
1178	15.8497	871.456		213.874	84.1262	743.479	734.983	771.353	591.074	314.617	55.8	1216.64	498.492	2256.92	367.236	189.282	182.398	109.367	95.6679	5426.16	74.3858	1284.66	413.09	2341.7	448.008	239.029	1019.58	587.583	207.388	566.975	803.904	358.301	376.495	2709.43	565.359
1179	12.4899	692.358		1191.87	660.933	828.514	645.731	400.031	1976.42	686.316	375.542	396.065	197.197	485.454	764.335	129.681	117.596	317.041	241.626	1936.16	668.429	1084.88	2742.65	470.026	21.596	214.712	737.519	1808.02	1421.75	6728.35	1726.38	1185.21	931.713	1224.24	195.098
1180	23.1955	833.508		681.752	279.538	1471.04	411.886	4732.94	6267	6427.45	3858.98	1903.48	214.492	10851.6	1073.72	273.871	1026.86	1763.73	716.498	2788.5	2942.4	684.906	350.868	5991.03	7912.67	941.925	8337.37	6968.85	3146.41	149.932	5479.31	5026.54	1304.69	1339.67	152.003
1181	22.1424	802.574		0	0	0	0	0	0	0	0	0	0	0	0	0	0	0	0	1149.51	0	0	0	0	0	0	0	0	0	0	0	0	0	0	0
1182	19.4727	1031.56		752.967	254.095	108.842	289.542	318.304	274.139	322.574	492.315	85.0049	398.717	147.554	413.04	346.188	164.138	188.94	170.332	1662	136.962	394.453	1175.04	507.003	693.898	355.243	155.401	282.353	509.471	221.141	144.091	250.192	516.29	309.9	365.798
1183	14.564	741.387		441.995	101.598	61.0634	779.715	183.973	944.587	444.825	101.128	1652.4	796.907	569.076	875.377	199.021	145.972	698.806	75.1233	1659.38	542.903	181.755	338.352	2733.76	2303.96	2036.1	2646.34	413.447	871.598	411.157	353.748	896.865	232.927	1682.18	107.226
1184	22.9518	853.5		1106.15	654.032	933.893	612.098	871.716	301.202	314.91	662.074	1201	794.584	503.187	311.888	259.637	80.5998	70.1325	458.986	1661.86	4017.99	595.357	1422.93	82.7605	186.541	194	485.51	892.478	746.781	1236.17	484.688	321.588	92.5807	216.986	550.153
1185	17.7727	1001.56		1142.08	115.436	418.304	593.682	618.128	242.048	458.007	768.655	255.92	287.927	373.988	755.536	437.606	582.95	55.1442	149.329	1168.59	218.779	1182.41	924.256	679.218	1176.97	773.418	848.899	679.918	534.086	434.564	372.032	246.103	578.686	1245.61	162.913
1186	20.0384	819.46		316918	294517	255614	352454	354670	327309	437919	472369	457755	544071	611420	546916	295130	400199	367476	214163	240366	325329	361224	367254	872697	211538	625396	623687	205412	178027	299982	390966	527133	276373	255657	419632
1187	5.05651	609.147		2185.14	2107.32	1266.97	2212.99	1884.29	1944.3	1523.32	1548.93	1705.01	3452.85	3403.12	1839.48	2314.99	1964.42	3236.7	3678.25	4889.74	9130.29	14904.7	5245.47	6526.49	8910.18	6666.74	4767.79	6121.54	5506.17	8948.43	12535.5	6888.64	13841.4	5527.98	6465.54
1188	24.4541	960.606		368.992	1079.34	260.674	1417.14	1033.99	2098.33	657.02	1603.32	452.596	3335.86	1297.39	459.097	0	0	0	123.634	1432.61	18643.2	2102.11	799.051	184.851	267.928	97.5228	1436.05	487.412	262.041	209.369	649.254	405.067	314.494	306.458	1228.33
1189	22.5973	775.465		8615.7	5043.21	3000.04	7262.54	10833.8	10674.7	1438.9	7071.31	14950.2	5083.35	7575.19	6311.24	1652.56	3009.9	5437.43	6427.02	8111.1	11180.8	12340.8	3197.73	3418.94	8525.9	5421.03	4521.44	5671.59	5923.19	1008.51	1549.11	1726.67	3456.23	15801.2	5435.09
1190	21.4346	974.584		1390.01	230.576	461.972	620.424	539.583	602.425	167.349	181.649	531.26	664.373	118.543	407.001	0	0	532.39	689.747	2936.83	4471.9	99.1914	1160.27	558.432	319.215	452.793	33.8628	713.812	375.734	282.562	269.4	345.372	1060.06	7310.16	5933.24
1191	22.0393	742.471		706.321	68.7528	102.96	305.999	115.906	1690.48	985.984	2596.01	899.037	158.109	349.235	830.258	0	63.2816	80.5044	245.824	663.941	4814.36	285.533	166.836	56.7548	142.851	24.03	50.1612	227.564	208.218	456.081	270.662	254.554	102.712	87.4197	260.517
1192	17.6324	837.471		2678.52	1809.76	1630.64	4497.11	3132.62	4886.15	4771.01	6565.21	4249.71	3152.01	6609.4	6431.96	2564.8	3708.86	3203.68	1767.49	4632.4	3155.64	4584.94	3746.69	5967.14	1859.29	6062.32	8926.99	3148.47	1926.89	3655.2	3012.34	3939.57	2401.35	3930	4041.92
1193	20.5002	758.462		427.749	545.347	369.268	75.2579	685.281	106.935	363.887	257.946	276.792	184.071	329.201	376.922	52.2316	65.4529	186.535	188.572	433.297	2358.12	122.659	106.175	313.083	79.5424	1137.26	493.031	556.069	882.249	254.673	386.926	596.707	212.154	384.205	461.604
1194	23.6754	835.523		253.745	145.523	173.636	98.0526	673.395	87.8061	86.7871	360.53	151.316	278.052	184.984	165.752	97.0969	815.325	355.028	92.3185	279.219	4431.34	168.855	1510.73	413.972	274.168	1541.98	145.728	159.428	1145.44	1496.49	56.1702	1756.88	223.943	1480.4	209.374
1195	16.9048	417.187		93.066	8.64861	108.679	7.66902	23.5245	555.656	6.05992	38.9031	54.2937	10.1397	2.06573	104.654	14.6941	40.4933	13.0633	3.70638	17.3465	1063.2	96.6095	7.41322	5.16384	2.82293	26.0377	72.5383	9.0624	24.216	2.29173	8.5559	193.563	13.0957	32.5408	42.6511
1196	10.0499	563.273		551.457	365.58	592.731	159.873	49.8236	405.397	154.092	412.663	186.103	170.476	23.1971	623.679	111.807	590.931	373.55	346.387	229.741	1358.22	1043.7	518.002	428.041	31.0654	332.621	479.795	630.383	600.962	857.252	1083.75	806.657	2695.16	475.412	443.61
1197	10.0685	253.092		600.898	276.567	277.903	92.1091	73.8647	617.218	182.603	134.311	241.595	18.6263	76.3521	529.464	30.5649	551.542	210.563	273.547	112.339	1079.69	2100.97	251.177	404.147	62.4391	334.128	1042.45	1202.85	371.191	1764.23	2163.86	1279.57	1990.27	289.773	281.071
1198	6.19315	577.155		202735	98413.1	185967	220511	189965	213230	206455	96957.3	108008	246005	198456	207292	276087	168470	235485	268279	321538	301905	404579	372641	398074	367854	351657	306219	343594	355591	476479	535110	307231	467929	334168	383909
1199	23.5462	777.44		51371.7	14719.2	21836	66472.5	6693.21	66266.7	11969	8786.31	78453.1	0	16003.7	0	48850.2	55204.3	9607.1	69984.9	79036.9	58356.1	92038.5	579.821	6753.31	163324	82893.8	94327.4	51081.8	72569.4	55710.1	37155.7	17467.8	51130.4	50866.2	83735.1
1200	21.6866	849.496		16714.3	17120.4	9188.63	14012.3	6876.41	14069.9	21965.1	26239.6	20168	35863.9	31412.5	26211.6	17915.3	18027.6	13023.6	8831.89	8551.9	5054.54	23608.5	22161.6	55654.9	5376.14	33855	38384.7	8952.05	6921.93	10705.7	18777.8	24837.7	15843.1	2640.11	20358.6
1201	20.6287	823.488		12676.4	3539.77	4444.55	10189.9	7937.82	8051.33	4429.46	6376.66	7326.57	8115.24	8729.5	7950.78	7732.53	7909.11	13303.4	3532.38	18674.3	18203.4	26653.8	11949.5	4214.15	23331.5	8298.74	19802	9359.91	56462.9	3104.25	24244.5	6915.86	7537.89	51045.8	4976.47
1202	21.86	836.526		127.807	172.741	666.311	986.473	1044.37	293.947	213.853	1239.37	402.106	329.044	635.769	137.871	60.6102	41.7769	454.205	160.843	1384.49	794.658	6632.27	521.333	259.677	890.754	1194.64	1410.65	173.077	1347.52	791.659	894.005	325.08	575.724	287.36	188.993
1203	15.466	1015.55		626.09	1307.78	978.916	1958.72	321.233	645.179	1133.22	1353.9	2640.94	529.03	3112.47	1102.05	327.031	846.504	985.604	474.725	1293.82	253.16	3516.76	3084.39	6118.68	548.303	2343.23	3150.35	516.669	3263.3	1107.57	1420.1	209.781	3257.55	5272.19	263.597
1204	5.82947	563.14		573.563	708.316	473.611	653.794	423.4	233.082	869.354	572.912	500.508	637.814	546.745	443.466	477.253	478.449	617.838	608.414	1295.91	1270.75	4269.85	533.696	2990.4	2239.74	1938.44	1059.49	1344.6	2935.06	1024.52	2650.91	990.414	800.01	2214.06	1509.98
1205	22.3824	968.54		255.026	186.115	323.719	813.59	227.563	688.762	379.831	646.53	143.129	65.2387	346.203	399.801	224.438	326.877	177.21	297.811	211.803	31.0549	3395.93	372.369	896.554	153.44	128.902	1493.51	47.3113	49.8883	259.664	109.789	471.172	615.676	127.147	317.229
1206	17.6164	810.475		979.557	1104.93	283.078	1661.04	795.722	557.898	235.285	608.724	1024.94	350.879	1146.05	939.676	432.906	494.757	185.37	311.524	923.116	411.75	3473.11	432.088	290.962	1122.39	651.763	723.073	493.748	389.097	565.463	468.068	359.908	824.328	1509.84	292.054
1207	23.5662	1127.66		1050.41	122.188	599.452	19.4911	100.205	555.808	811.661	902.634	468.21	428.195	467.265	3613.47	24.3846	568.525	644.079	75.0896	49.1559	108.237	5087.49	657.257	8008.32	7.78299	580.686	1538.77	14.6096	75.1402	1190.07	876.945	1458.1	14479.6	80.979	759.012
1208	20.7218	737.403		555.319	1601.78	1131.38	542.091	398.69	643.525	826.405	1222.36	1476.39	462.156	1749.36	232.254	128.823	450.155	285.138	678.622	206.608	606.737	7457.47	4588.65	9928.6	134.656	2250.48	2181.06	203.108	1358.57	629.712	117.114	533.802	2736.26	504.26	842.428
1209	21.2679	985.57		216.616	352.739	189.089	1068.23	675.435	528.917	357.014	399.045	1615.96	487.278	1166.31	189.704	100.909	271.344	59.5005	296.425	364.13	702.961	2891.91	430.599	68.8721	176.372	436.482	525.905	180.479	1164.35	1508.24	205.615	115.936	288.055	717.409	192.445
1210	15.8834	699.37		1354.58	1294.06	1627.79	1419.29	2149.77	2002.65	1878.19	2373.55	1748.85	3676.95	2606.5	2625.18	1823.79	2149.25	942.817	687.49	1000.71	851.892	2664.63	2294.74	2568.57	1295.07	2217.25	2525.79	1183.38	1329.88	2072.84	1553.65	1660.48	1522.1	2288.81	2784.56
1211	22.2394	985.563		362.662	346.297	342.559	835.392	693.021	85.54	744.653	240.722	1360.83	420.787	1344.51	241.631	155.111	96.589	127.994	50.3927	390.14	1746.03	4068.19	1029.88	335.715	1259.02	348.78	62.5275	823.708	117.501	2564.55	97.4444	567.288	766.624	416.929	416.495
1212	22.0713	999.581		1192.62	341.527	122.313	357.208	1233.57	2822.74	2791.17	816.269	294.676	338.739	333.299	524.432	493.967	280.511	434.566	1559.8	3333.39	2182.76	2813.08	578.793	880.22	601.738	447.371	455.339	2826.58	161.153	4007.01	6588.99	1442.07	679.348	709.748	1404.48
1213	1.71658	599.978		621.177	802.632	556.414	565.53	674.309	1031.1	622.178	622.883	583.724	343.855	494.215	585.648	487.5	623.351	447.593	672.563	1174.43	876.809	1425.94	705.088	624.167	1094.31	785.471	783.59	717.501	597.699	408.697	243.327	852.276	266.913	640.792	449.056
1214	22.2371	767.384		66.6475	50.7498	394.506	187.852	264.939	120.407	667.343	203.779	337.112	622.486	70.9377	222.644	419.422	50.6873	111.366	808.233	76.7835	266.898	1299.64	82.3351	43.3706	139.919	92.0101	22.41	128.622	146.973	227.252	170.699	45.0512	110.011	45.6961	393.783
1215	8.06839	745.271		528.533	641.12	798.073	218.536	447.203	451.621	317.326	615.693	542.503	901.609	436.405	1053.05	754.232	580.815	542.276	468.079	599.596	768.986	1624.11	1156.56	877.251	1006.34	549.119	1020.18	807.752	622.606	747.973	1050.88	798.71	610.808	1038.13	700.386
1216	6.82931	467.166		561.461	555.806	631.533	378.241	546.186	983.849	382.663	335.159	323.773	804.628	585.332	439.592	63.8173	271.855	244.315	181.567	214.915	529.23	1195.54	433.811	1621.21	515.428	721.821	429.172	438.503	464.349	541.452	363.678	1499.78	606.567	264.362	831.353
1217	11.7299	757.354		751.675	377.338	227.721	619.719	469.365	351.191	401.695	570.792	801.754	579.428	701.036	930.806	366.892	345.638	307.196	203.616	1096.79	313.628	1647.9	1785.26	1742.8	2002.18	1523.24	463.031	434.324	508.901	1786.55	1821.94	733.22	899.754	1554.53	927.041
1218	16.9915	810.475		485.398	515.336	143.956	302.405	251.03	315.38	301.414	623.927	581.599	354.154	614.59	904.127	323.755	365.853	52.4134	183.399	457.463	154.384	1153.53	1183.15	871.713	158.641	168.22	467.238	117.133	223.345	289.309	327.774	121.891	358.203	733.175	162.922
1219	23.951	757.467		9858.39	3509.5	3359.76	176.527	30741.9	7048.47	7544.22	9269.13	5875.54	5911.9	4617.38	9345.95	71.5907	42.9575	6177.02	109.69	6138.03	4347.7	1853.94	6769.34	4927.08	22422	7033.35	9841.77	16681.3	5559.81	2775.74	5223.77	12944.4	421.666	11357.2	11051.2
1220	5.57546	1341.34		1232.4	2283.9	792.583	1111.62	2424.6	3066.46	4467.76	3672.06	369.76	503.805	807.942	2405.81	822.419	2813.23	2858.34	2646.73	963.228	3155.64	3840.35	6624.92	5367.55	3937.29	6174.72	4727.84	2677.67	2164.78	6243.46	19208.4	1481.68	7089.01	1732.68	1184.4
1221	20.3151	835.487		554.358	0	0	829.471	1214.25	547.92	0	4236.05	2997.24	2725.65	7743.4	2767.19	1637.29	302.037	2332.09	683.58	3001.41	620.239	2126.43	12762.4	2381.44	6451.26	4257.75	6088.11	0	0	1295.63	1675.42	2543.8	983.38	3449.65	894.067
1222	19.5296	794.479		2170.16	480.324	6254.77	3220.96	3057.91	5397.59	2932.87	4379.42	1850.05	1954.1	3608.73	2634.22	3881.14	5475.8	2325.88	2705.73	3448.06	1563.16	7185.8	2562.54	1017.66	819.878	1932.39	919.269	4292.07	2959.6	12076.1	4727.24	792.89	2297.85	3832.84	1679.88
1223	22.974	852.52		628.429	299.701	192.331	1073.53	753.163	1028.8	1024.3	427.349	615.655	194.875	1490.83	1009.25	292.039	255.993	128.51	270.854	1598.36	1070.35	1131.81	2291.56	40.5611	189.336	598.534	426.332	1861.96	514.488	2511.51	572.213	603.739	183.089	420.597	218.735
1224	22.2241	794.487		3817.46	5846.04	8369.34	9568.97	4891.54	11012.3	2560.4	7868.91	9140.3	4338.33	12343.5	8801.69	2316.97	5754.74	3186.22	2301.67	4785.75	12120.2	6702.29	3467.41	3174.7	5409.47	576.678	4323.92	9240.02	7905.78	15262.5	4024.88	3239.38	3371.85	3021.91	4767.03
1225	7.69033	533.261		1228.7	1064.31	943.064	304.003	340.6	1325.28	613.292	689.758	556.572	272.394	560.345	1950.98	248.732	1552.37	990.608	645.783	362.128	1179.5	2204.79	2035.16	2377.16	163.276	1231.49	1574.59	924.496	689.073	1786.49	2186.86	3468.24	6855.81	861.327	1361.26
1226	19.1147	835.486		56.3184	0	123.759	423.875	393.66	44.7869	384.121	578.395	173.027	305.46	258.628	164.356	217.687	338.292	206.413	182.063	177.356	159.046	263.992	1290.14	892.287	768.412	803.835	1236.9	0	0	1809.98	473.38	499.776	246.93	495.922	303.914
1227	16.9232	823.458		5794.78	1263.11	1668.25	4502.94	3298.48	1415.47	776.119	3267.98	888.043	2804.32	3193.15	7907.69	811.665	2504.92	3287.96	1384.67	4347.45	4611.74	2557.98	2815.51	1453.15	2507.76	44127.5	1738.83	990.788	2988.14	320.085	16743.5	3083.5	2826.15	4878.99	2050.03
1228	20.0004	775.463		1289.86	543.594	1453.69	7822.94	968.561	3603.37	4058.2	6483.12	6716.41	4936.74	4244	4868.04	634.932	3547.88	5801.6	3483.24	1415.16	5524.36	2893.41	1629.74	2378.49	4793.27	1582.95	1340.4	1701.89	1407.6	1483.86	3123.57	845.644	3367.6	2265.44	6237
1229	22.2718	959.6		3480.31	12576.9	4727.88	582.348	5936.28	726.678	8055.83	2096.39	10656	11390.7	27660.7	927.808	39.3234	26.8221	0	64.1079	3366.02	1043.03	2597.43	8614.98	434.226	2017.37	4210.83	113.99	14151.8	4958.96	338.941	7819.42	204.392	2185.32	2240.07	1283.07
1230	5.67007	448.069		2634.98	1624.32	2067.36	3793.99	4748.49	2926.14	3885.29	3707.23	2147.16	2143.54	2365.13	1397.01	1658.49	1948.19	1938.16	2490.98	2299.05	1601.42	1195.33	3167.76	1609.35	1073.25	1500.92	2585.65	2345.95	2752.34	1910.91	1689.39	1686.42	1481.33	2013.57	1689.25
1231	20.7201	889.454		335.709	288.552	170.238	90.2552	235.095	160.659	58.3313	159.389	244.559	142.782	246.613	253.313	38.9688	125.653	119.821	46.9725	595.921	191.607	37.1152	1101.53	330.109	167.118	157.811	181.118	85.4829	377.68	431.511	644.06	40.4932	142.413	481.861	24.2202
1232	24.3351	725.441		157.969	206.882	28.2093	47.6554	79.8421	43.8513	235.295	138.071	76.6562	40.4073	95.1478	350.66	9.72599	20.4845	35.0625	38.4822	144.273	113.747	70.6762	214.488	73.4091	89.5187	20.6268	75.1462	236.019	76.7427	2328.34	374.483	36.5318	60.3762	49.6246	129.576
1233	22.6092	1013.57		745.441	4013.39	1324.72	5711.13	3925.01	1452.24	2427.75	3578.33	2947.61	677.334	1854.05	3164.6	1763.76	1423.6	1636.34	2523.79	2005.13	1355.72	2750.68	3482.25	2382.32	2896.8	3355.38	1460.36	2127.26	2903.84	1171.68	1208.52	1618.06	832.252	5872.52	3808.93
1234	23.5361	687.391		43.3427	13.0056	18.4229	70.42	135.674	42.7593	17.0306	43.3903	128.826	52.7422	98.4446	165.069	48.0757	63.0775	160.579	60.9561	93.1641	58.4879	66.0975	329.804	342.885	71.5639	147.33	101.327	123.106	37.2548	81.586	74.5095	261.981	48.3147	2184.3	143.017
1235	20.4063	653.307		306.802	5024.2	2432.23	1033.8	4155.74	1466.7	2498.09	1676.85	754.76	801.282	1696.01	2819.83	451.458	80.449	254.879	564.202	6239.91	3118.45	2730.84	1818.33	1071.54	257.533	420.344	368.444	411.522	1597.83	4075.38	4610.62	303.924	733.265	906.696	104.359
1236	8.00253	725.359		153.484	425.509	243.132	79.7277	32.6435	269.948	54.1511	130.84	96.9529	98.9604	156.044	480.14	56.9909	196.317	325.945	219.833	375.95	315.643	990.443	1738.97	763.686	24.835	192.753	468.374	829.041	161.595	468.308	669.839	245.157	629.373	253.05	340.08
1237	20.3987	745.497		172.099	601.82	1005.15	1698.71	917.819	319.584	513.452	654.353	1953.7	1140.3	1452.91	846.165	530.951	85.5518	841.481	113.966	2487.27	1069.95	381.949	544.682	181.513	101.764	2005.21	2634.11	155.613	401.179	665.512	1248.24	671.637	2194.38	1177.83	2508.45
1238	23.639	771.451		79.0648	43.3043	26.7026	287.455	134.831	137.94	69.6021	389.307	530.782	96.0653	476.538	351.245	145.289	54.7954	44.9321	12.2372	253.658	48.2329	678.943	146.214	3668.92	95.0184	136.377	475.007	884.292	324.489	282.221	152.027	63.4051	56.3372	73.8975	57.5473
1239	15.8902	810.475		75.9338	222.612	53.5175	46.1272	102.983	410.94	208.154	282.066	252.16	302.834	382.505	543.684	246.51	160.423	36.0729	113.784	162.058	81.8037	280.398	1439.11	159.131	574.36	100.658	207.594	83.0839	124.847	411.58	78.2943	122.263	112.601	248.392	322.213
1240	22.1659	637.37		364.569	74.3569	184.589	93.2586	41.2636	103.458	188.716	459.278	730.438	198.963	439.144	804.56	632.7	196.2	38.277	387.912	493.886	107.623	452.177	193.561	800.145	688.357	419.957	530.264	286.212	205.686	662.363	84.4065	46.836	1276.72	2569.1	664.713
1241	6.99483	578.158		287.407	499.076	408.736	674.892	229.736	436.63	432.165	294.786	211.642	579.624	548.395	372.317	519.727	434.711	348.798	267.81	910.257	657.682	1264.11	840.516	1224.89	856.489	888.745	686.766	486.586	920.099	540.283	418.55	455.5	782.768	809.632	2214.99
1242	21.9921	721.405		22.8605	85.1112	39.7526	30.3647	74.3442	349.809	93.0463	91.83	24.6078	56.5379	41.5434	345.351	131.591	162.972	63.5745	30.5898	118.64	80.2335	151.689	1545.9	110.898	18.9564	41.0737	102.174	209.065	31.5139	884.186	62.638	89.7192	95.272	29.2499	35.885
1243	18.2018	431.22		52.566	101.844	356.224	65.2999	104.902	132.051	256.204	593.449	28.5484	137.674	397.813	115.423	69.1131	32.0238	109.552	169.734	67.8796	201.399	608.559	3346.12	35.076	80.0641	68.3653	38.0682	307.031	94.747	3099.96	32.4445	305.938	113.236	104.053	140.255
1244	2.27962	465.06		156.698	116.91	56.9446	389.169	504.731	139.218	44.9213	103.836	24.4942	105.055	35.133	274.262	71.2933	375.076	137.865	244.02	317.577	53.6032	330.338	254.54	365.908	47.7279	116.814	291.283	342.095	483.88	530.479	556.795	189.204	2102.62	34.7792	128.109
1245	20.7956	776.429		20289.2	7767.48	7345.86	20012.7	21561.8	7639.49	10785.1	31966.6	20326.3	4179.9	22925.9	27788.2	16547.9	18128.8	25476.8	28681.7	19101.1	15353.6	13483.1	10950.2	30995.4	24178.7	19479.7	9545.37	17864.4	22065	23752.2	8578.89	9397.63	14832.2	4761.31	70961.6
1246	15.07	723.362		1231.85	1381.79	1068.56	1856.86	1463.02	1239.07	1102.76	1731.98	2473.49	2787.94	2706.78	2579.52	2109.61	1387.81	1325.36	465.646	1713.3	963.062	2467.96	3025.01	2291.65	1998.25	1930.71	1919.29	1178.15	870.104	1916.35	1841.34	1124.16	2160.21	2514.9	1701.73
1247	15.7363	808.465		2071.57	1456.69	1562.59	2572.34	1549.61	1868.68	1214.52	1908.6	3218.1	2576.26	5789.28	6119.61	2465	3364.75	3152.94	759.177	1972.52	1058.95	2842.05	3661.89	7436.45	3939.26	4627.6	5302.91	2422.29	1421.53	5131.72	2910.68	2415.05	3596.79	3249.81	2547.81
1248	21.388	1011.56		854.288	290.052	264.331	1847.23	1251.84	450.006	448.479	192.556	451.787	329.414	1709.42	511.146	181.951	140.311	109.508	163.323	1336.61	199.902	386.446	1650.27	1134.03	632.01	664.872	312.475	2088.97	1209.86	2731.74	2785.37	314.293	556.659	3616.42	710.071
1249	6.87404	505.134		3521.2	1342.39	2706.66	3881.38	3393.75	3640.79	3388.26	3390.8	3632.84	5394.58	2447.99	3251.82	2841.72	2009.07	1677.48	1462.82	3955.65	2803.3	1104.35	3581.23	1468.17	3305.81	3824.48	964.695	2946.82	2605.22	3191.54	3059.43	3481.38	1398.84	3344.01	1350.52
1250	21.3544	965.545		413.241	573.77	266.845	1173.04	736.01	465.75	155.06	281.192	419.757	76.1189	134.069	1141.05	327.856	283.14	37.4449	21.1126	1815.47	629.825	629.785	2982.51	592.905	203.296	501.298	569.06	1819.72	1293.8	2714	1774.65	146.779	1026.82	1796.38	179.682
1251	19.7512	1025.54		445.252	294.228	535.468	756.869	351.943	640.605	293.22	458.829	216.846	813.275	371.291	1211.62	196.195	428.068	154.964	137.335	614.288	222.007	504.834	3569.27	565.507	112.233	288.929	1382.46	291.478	202.8	1388.74	565.924	174.248	1422.5	143.427	735.513
1252	23.7608	758.472		480.951	1250.07	578.382	621.378	873.397	654.535	476.665	1264.1	622.298	847.77	400.796	1370.31	25.4308	33.7865	1679	537.356	1852.67	2409.46	782.693	782.486	435.598	152.286	905.231	787.948	18269.7	1996.34	797.635	645.636	630.699	81.2213	1390.06	714
1253	23.9345	992.635		355.86	596.245	1413.78	1443.71	925.758	3060.26	3138.15	2039.87	1528.47	995.192	591.163	666.361	0	111.908	89.9988	270.337	923.033	1183.72	767.315	2268.71	611.597	555.54	281.961	356.021	573.278	718.558	2812.88	1750.92	77.9486	284.09	85.2257	11.2271
1254	16.8709	869.482		817.529	152.415	521.996	683.706	311.875	749.446	141.998	414.451	395.706	1658	905.462	417.095	449.317	587.598	232.339	339.252	1121.38	444.013	697.76	2007.67	1296.17	136.586	198.948	1130.42	829.064	331.271	2035.88	985.943	359.254	1108.54	3282.07	1206.31
1255	21.5453	998.57		174.75	123.189	185.291	308.174	209.499	188.592	41.0055	36.4784	192.419	120.258	80.5176	225.038	63.8617	324.904	505.415	98.0169	126.799	106.771	118.328	91.6096	194.871	48.8426	114.861	123.215	417.143	364.408	510.806	258.449	569.024	340.403	133.152	252.324
1256	18.5906	867.467		299.985	389.383	42.5015	58.6978	115.428	74.8558	223.112	157.467	70.5982	96.8727	195.626	234.628	20.375	50.6535	34.4998	53.971	97.6684	27.8193	437.425	808.32	364.431	0	102.971	370.718	117.705	46.3198	62.6533	809.132	113.935	245.753	65.1918	223.549
1257	16.3238	870.462		233.605	575.946	127.084	601.806	1059.92	822.762	530.69	734.705	349.538	904.206	1854.42	625.324	52.5791	148.727	135.062	305.365	109.872	263.144	596.994	665.602	1907.43	577.104	1632.65	261.621	491.214	72.5261	638.556	840.595	518.044	110.06	602.912	220.871
1258	17.6198	839.488		556.296	348.302	447.167	884.425	536.247	327.345	149.202	453.874	347.713	280.304	241.078	476.674	439.925	632.96	173.858	266.016	595.594	85.1373	282.438	526.728	664.596	271.862	818.512	983.455	556.717	583.13	480.451	170.128	901.858	405.85	650.219	378.295
1259	11.8219	545.293		382.504	295.458	429.303	97.0754	171.115	555.377	233.631	420.201	242.051	142.914	151.307	860.374	172.474	524.776	815.668	276.354	324.16	295.415	1035.79	521.238	576.56	98.7025	237.584	400.286	726.688	795.614	982.906	1730.85	430.03	879.322	273.711	557.433
1260	21.6571	865.495		515.986	209.852	100.89	328.517	1405.32	934.767	666.312	881.605	186.336	552.994	585.661	441.785	427.244	971.239	157.08	114.817	423.154	98.0875	654.846	1853.59	1413.47	66.7839	191.993	2963.31	249.471	326.819	386.289	52.402	300.542	908.121	320.184	755.651
1261	16.0884	811.482		160.21	63.1138	87.6938	145.666	196.517	100.021	191.504	91.4936	80.0847	307.665	254.689	114.555	415.548	95.7453	38.846	139.007	192.765	66.969	81.1198	706.64	154.299	207.877	51.7466	166.021	768.929	995.504	1313.05	155.826	106.242	352.745	1532.14	219.945
1262	11.5295	804.338		345.213	285.211	359.86	63.2465	150.695	514.749	487.078	490.638	328.782	392.238	358.41	825.092	169.539	1016.74	733.152	361.028	126.421	269.837	609.775	584.824	763.683	15.1509	464.529	892.03	297.82	172.029	641.759	672.275	1002.74	815.834	183.645	1337.1
1263	7.70468	431.199		310.974	180.182	353.884	250.77	170.496	281.628	226.706	171.785	66.2926	202.644	35.1955	145.085	222.962	306.936	114.246	320.615	194.438	402.485	237.073	992.956	242.063	232.402	216.519	327.221	341.317	259.569	565.379	679.989	242.891	570.827	396.407	389.275
1264	20.3161	986.583		842.398	362.984	291.838	427.965	282.751	379.073	581.706	405.772	1167.29	79.884	1298.27	298.087	339.774	140.81	35.2219	195.16	2442.31	856.756	2317.06	1151.97	362.007	69.1121	670.623	340.382	358.499	568.803	796.067	292.806	23.7591	133.127	472.536	74.1338
1265	1.51031	313.943		242.483	303.67	262.417	267.509	123.217	161.057	291.614	367.597	160.438	217.528	350.531	242.167	52.8423	57.0271	206.912	241.256	201.685	371.848	248.163	695.185	425.403	310.418	170.236	364.397	55.6622	32.3417	159.246	139.458	192.613	107.874	63.7324	226.748
1266	18.7729	791.476		61928.3	40807.2	79024.7	11478.5	61782.4	103540	58708.4	9748.34	136299	45649.2	72971.8	79479.3	47047.3	29765	9068.23	4055.95	64749.2	0	70588.5	101833	128601	81303.5	10427.9	9492.04	98863.6	99669	108151	101392	17883.3	34560	83550.2	15838.4
1267	6.64856	340.075		16495.2	10168.6	13410.4	15511.6	0	17326.9	0	0	12745.8	21429.7	18085	8551.55	10951	14283.6	13391.9	12825.2	14121.1	13787.2	20542	10813.4	33007.9	12870.7	17286.6	25768.7	0	9465.21	8401.62	10377.6	15234.3	12291.9	14622.7	14260.4
1268	18.0836	982.548		1865.95	847.604	4471.99	1993.57	3181.42	4829.91	7973.21	2084.68	13418.8	1933.44	5561.28	9785.99	4010.73	4458.9	3728.72	2048.68	6577.1	3322.52	3508.6	2284.32	39913.2	2547.62	23777.9	6998.17	3218.82	1222.28	296.061	2366.2	15321.5	1564.35	7057.4	8206.86
1269	17.3491	982.53		1402.39	1742.71	0	0	0	0	0	607.089	935.235	2661.74	4069.47	1311.08	0	1751.77	1454.17	1517.11	0	0	0	0	1998.34	0	2338.51	8903.75	0	0	0	0	5805.64	4577.48	0	3425.37
1270	18.9217	982.568		292.657	1272.02	1509.13	561.507	4003.2	4472.76	3176.89	5439.14	6078.71	4819.99	3774.61	10992.6	481.282	1859.01	555.333	2502.94	6144.56	2665.62	3089.83	2688.5	2809.41	1767.96	4064.39	6099.16	3367.17	2434	1721.62	4280.05	5044.69	2592.88	4176.19	2340.81
1271	4.66744	837.178		1100.88	986.705	1080.44	1062.43	1685.41	2187.36	2182.56	1325.68	888.543	1226.24	965.324	874.384	1341.93	1483.89	3519.73	4310.05	3791.91	1549.99	2120.55	4904.87	8856.7	7495.55	2519.93	2763.61	3139.58	1253.88	1648.94	3855.68	2939.23	3084.45	1959.03	2642.09
1272	18.9494	809.466		18314.2	7666.67	7731.18	35051.6	18073.8	12841.9	9108.67	15614.9	21137.5	7333.13	11860.8	15803	5310.87	10340	5230.53	1980.63	15429.9	11956.3	20007.8	8889.84	11320.9	13077.4	16038.6	16641.1	17892.5	22632.3	11788.4	11780.4	9092.93	13257.4	9487.38	5197.23
1273	4.7374	807.196		1273.26	2720.98	1305.45	3037.16	2273.18	2186.97	4398.06	2551.3	1299.91	3421.43	2745.07	1270.42	2118.6	1434.43	1639.32	2085.97	4233.82	4360.53	9931.72	4813.28	10156.8	10172.5	2978.52	2698.69	3790.14	5473.17	8495.03	7130.66	7410.01	7760.66	2722.2	4245.1
1274	20.7521	808.49		1726.46	1629.2	1900.71	1952.72	8190.2	1687.45	3473.19	5316.39	427.226	1960.86	362.631	2479.39	1225.11	12708	7062.76	2955.8	1167.25	5367.34	2687.62	162.195	12353	14661.3	894.41	3791.77	1802.19	976.232	1285.23	3356.28	12802.3	6577.78	955.655	313.121
1275	20.5207	866.508		1997.11	355.287	1279.08	1427.88	288.19	1089.54	985.253	860.187	768.373	1517.31	2444.94	4270.72	3424.9	591.901	735.119	161.677	527.721	372.765	583.772	1123.89	2156.43	194.812	2887.29	2203.48	516.518	856.736	448.866	925.801	1340.06	2383.23	566.916	897.449
1276	22.0594	973.574		7848.26	3322.68	1709	753.933	639.108	1035.11	449.147	1968.88	1722.14	859.157	3347.97	463.388	22.5692	28.1856	2913.35	197.637	8152.18	5254.87	379.555	3846.32	21181.8	1481.7	65653.7	573.741	1869.73	327.754	378.078	2573.28	5428.97	34693	27185.8	2876.32
1277	20.6239	915.474		622.853	298.55	229.001	387.7	95.0923	116.513	539.249	465.338	512.786	794.706	968.908	513.425	460.506	962.289	332.895	371.398	162.78	167.71	356.302	376.952	8285.02	199.093	1931.25	2581.03	281.325	60.3299	277.963	1.85404	1334.37	588.301	58.2657	708.307
1278	17	855.475		1398.17	1343.74	1093.62	1350.77	1090.83	1271.22	1175.55	1897.6	3649.11	1717.11	2920.09	2443.26	1190.28	1602.41	1493.32	607.832	1560	703.868	1420.28	1804.61	3886.6	821.497	2095.95	2537.35	882.784	736.242	1092.97	2913.5	1102.03	3630.55	3229.81	1038.84
1279	17.9302	683.306		171.514	437.223	833.849	314.658	85.1161	392.641	249.56	44.6776	129.667	266.585	638.751	538.334	50.631	4463.93	1374.43	3498.84	428.755	302.862	260.992	76.4163	39356	26588.2	29778.7	1763.81	87.9725	194.844	394.964	259.02	938.944	2121.14	608.058	4351.16
1280	20.9695	835.514		962.592	5875.68	2659.7	841.965	1873.06	801.916	2129.06	1680.78	240.83	848.576	3454.3	500.014	231.575	113.026	1352.12	386.969	270.7	4858.67	1479.89	1337.46	5982.29	1119.41	4598.13	1568.54	1322.69	5136.71	308.002	3695.5	6699.35	334.298	444.793	320.764
1281	17.5953	1025.54		802.932	470.241	416.235	557.956	912.997	966.39	998.815	1031.4	946.811	623.111	946.762	1922.02	137.24	358.059	257.701	105.19	582.505	386.312	794.495	785.02	3369.23	61.7795	954.617	994.68	123.219	472.008	547.85	315.632	884.771	592.184	751.136	137.46
1282	7.30529	535.301		527.604	676.51	327.492	2416.95	556.901	1659.66	420.073	635.197	715.266	864.288	778.32	691.173	845.684	1175.4	472.536	582.216	570.266	177.428	394.981	213.561	1252.56	533.046	1435.06	1810.55	724.077	940.82	851.579	1189	879.52	784.457	904.054	659.565
1283	14.6281	913.444		201.107	367.008	257.301	901.008	180.757	242.823	184.222	410.96	1134.26	489.919	1535.81	604.457	728.727	286.159	887.628	88.346	236.329	347.477	365.299	605.791	4691.9	403.788	944.939	669.029	106.922	49.6647	329.928	189.865	330.522	1330.13	422.508	631.548
1284	23.8665	847.48		46.9704	118.122	19.1786	253.758	138.176	0	26.8341	85.416	156.652	46.732	133.056	60.3763	74.9016	243.174	65.3175	0	15.697	11.8216	112.554	370.022	246.54	93.1252	871.941	706.439	172.505	12.2192	181.501	38.8188	677.457	6309.52	1220.11	240.603
1285	22.1473	823.504		8782.71	3562.99	5150.99	10577.1	8846.03	7540	6924.37	9478.54	6481.41	8455.09	7540.25	2850.09	6716.95	6903.68	8453.19	3231.49	32240.6	5478.53	28516.6	354.679	2889.06	8603.21	5283.37	7930.03	2022.57	1972.78	820.256	5658.18	1683.77	2845.82	6279.71	5143.04
1286	24.4158	823.491		27208	15814	13872.4	32631.5	23587.3	23864.9	21209.9	19333.4	15757	28585.7	21791.6	18451.9	17019.2	17007.6	14906.9	12466	36561.2	20087.1	20624.1	641.287	10333.8	17607.1	24048.3	19207.6	24194.5	21499.1	770.88	6394.38	13747	7098.78	28579.1	13936
1287	21.5216	739.414		166.16	57.6833	607.45	365.509	86.5659	443.74	189.839	109.896	48.9825	277.225	340.366	795.346	136.334	297.843	243.268	110.381	138.481	160.163	223.175	731.984	2288.84	1877.06	124.106	594.473	230.887	286.812	330.139	239.218	357.774	534.855	18.5461	440.08
1288	16.7409	941.478		244.081	426.493	22.9619	144.408	109.784	247.823	32.4433	68.8875	299.57	219.202	662.183	1018.41	49.6701	465.143	183.419	123.923	316.457	170.832	206.581	1467.13	770.253	142.306	144.418	512.374	227.897	53.1492	1233.72	851.473	284.944	772.844	523.692	111.046
1289	15.9156	835.465		387.851	138.472	52.8178	321.321	151.862	80.6434	143.858	791.611	805.615	372.934	1629.41	1752.82	290.404	271.209	190.189	10.6627	334.032	0	259.682	1004.44	2055.05	73.1769	1951.83	1434.61	49.7962	149.917	318.218	61.232	335.785	252.248	449.84	545.178
1290	20.3612	851.501		235.047	2378.79	1460.33	184.593	514.632	1211.19	268.965	457.599	546.072	1220.34	1766.15	272.343	250.843	505.719	399.533	153.519	1197.07	1712.26	3150.57	871.061	2405.13	1370.89	304.376	516.951	273.355	85.1807	806.351	245.544	1139.05	307.385	1769.45	371.585
1291	16.956	883.474		738.888	495.412	224.075	103.313	89.362	489.315	395.818	245.278	358.541	171.469	284.275	632.872	283.997	580.611	767.05	162.347	45.2693	234.03	763.247	1058.94	2261.89	50.746	1906.41	928.875	99.895	41.6799	547.241	83.4051	2326.85	2840.75	520.489	1974.98
1292	21.1723	809.48		149.52	265.92	302.601	785.723	264.874	110.293	72.7211	596.317	322.668	371.646	369.803	255.039	110.662	593.424	1122.12	560.959	704.53	592.707	260.828	251.916	2270.63	1450.11	459.009	2335.26	493.268	683.255	615.82	301.783	362.411	104.069	628.753	292.381
1293	23.5884	657.398		326.38	42.8676	79.2792	73.4085	244.129	116.152	180.84	335.358	418.109	361.769	413.184	609.615	38.5374	101.556	183.578	59.3691	44.8665	36.9218	49.9804	140.085	2132.37	58.6856	205.674	851.59	22.28	44.3223	181.448	414.135	62.2488	127.07	63.6147	183.913
1294	22.9647	767.38		1176.07	654.478	313.599	847.179	1073.44	327.737	204.945	763.928	930.853	227.256	1749.96	233.757	419.451	179.375	469.994	152.214	396.806	420.458	926.314	942.559	1607.23	301.637	315.589	63.8998	2575.16	523.252	230.95	270.206	127.292	123.622	138.833	160.733
1295	23.8398	732.409		430.384	100.411	38.8306	650.218	36.6541	307.635	226.048	113.767	730.619	1014.17	513.321	442.93	161.457	1218.93	3955.98	3620.01	0	728.14	312.919	110.475	3659.2	2987.2	3061.74	958.918	183.069	868.615	93.1167	302.719	456.433	1776.99	843.618	2685.47
1296	21.1111	750.377		146.442	67.8276	429.7	730.458	170.52	686.796	499.186	975.334	775.068	183.147	293.402	715.318	72.6454	221.079	615.995	408.903	93.4302	346.782	318.904	188.6	247.275	171.098	246.609	208.552	215.721	292.792	350.366	98.2623	312.914	698.953	336.522	549.679
1297	21.4948	953.545		928.74	303.865	1857.39	361.697	376.011	1338	3231.71	1765.85	1252.79	1453.59	69.0872	99.1043	29.9039	0	1025.39	139.241	1182.73	413.673	472.932	514.638	1339.14	1126.66	42.1439	116.29	883.053	634.909	2398.92	1068.51	247.311	184.334	120.072	650.793
1298	13.8999	793.363		247.889	139.806	77.4584	599.102	176.214	34.1569	292.96	427.283	346.141	385.376	862.938	733.033	83.3542	362.058	171.184	115.716	103.375	170.025	589.476	443.201	1075.83	182.691	189.684	292.187	190.653	15.9435	197.766	607.282	232.549	73.4126	204.268	321.99
1299	6.27175	709.158		80.261	584.974	218.131	15.4101	87.5535	122.348	26.6226	66.4549	80.2097	382.079	864.784	1000.77	28.9832	156.447	330.926	178.668	142.896	162.063	184.577	154.52	1330.06	49.9372	70.5268	25.7011	110.644	198.719	66.9794	54.7379	2560.59	71.7913	89.0542	332.41
1300	18.2177	982.541		1600.82	1721.08	0	0	0	0	0	0	0	0	0	0	0	2888.92	3463.33	2256.77	0	0	924.956	0	5622.66	0	3746.46	2779.85	0	0	0	0	24912.5	0	4587.57	3117.68
1301	11.5278	736.348		2989.27	2970.24	3559.44	1148.43	1576.21	5132.67	2947.21	4915.26	2529.27	6483.26	3013.56	17206.8	2253.27	7510.17	13040.2	3544.97	865.044	2718.59	4915.43	4942.01	5930.46	459.941	5648.39	9221.57	3456.67	1607.94	4283.15	6511.07	13698	9133.04	2388.13	11220.9
1302	23.1776	967.545		7388.46	2674.3	11699.5	7100.31	3416.97	7175.7	19945.5	7445.63	3369.45	12976.6	9878.95	11514.4	6192.67	21765.7	15394.2	4104.28	1700.43	8801.9	7863.41	5164.18	27134.3	1813.77	9443.38	35651.1	11502	7472.46	3910.81	3689.37	9557.33	17458.7	2367	10282.8
1303	21.0691	792.496		440.639	2092.03	15825	1983.94	679.634	49794.1	886.853	16080.2	55173.6	29076.1	16381	9574.97	11157.3	6597.33	9857.45	6693.52	37372	8922.85	5305.14	26015.4	14432.8	28844.8	17542.8	8729.52	82281	38433.4	78426.1	44933	5709.42	24116.1	4031.35	3878.28
1304	18.2833	755.425		159.292	166.848	656.415	32.2816	109.759	89.7293	352.275	2397.39	207.409	728.899	4176.69	6204.21	26.6179	57.9448	189.89	18.1511	39.1414	47.7458	490.033	490.469	7577.65	145.42	218.188	535.871	358.915	229.872	658.969	465.064	992.243	1823.43	78.18	338.644
1305	24.7245	961.602		388.492	171.359	457.581	362.417	144.347	158.267	311.614	147.139	733.187	163.704	124.243	687.671	31.4792	153.059	96.8398	44.4389	374.017	364.03	401.682	201.193	301.647	89.784	101.401	276.316	82.4771	286.123	243.813	227.224	217.929	130.744	148.373	97.0528
1306	19.0181	835.466		0	0	0	0	0	0	0	0	0	0	524.336	0	340.375	338.292	0	0	0	0	0	688.765	1148.1	654.029	395.062	1023.6	0	0	0	0	266.839	145.828	207.513	340.565
1307	17.5175	953.52		1246.74	857.678	1303.19	2003.43	1655.07	1690.45	1989.6	1117.07	2312.21	1288.49	1798.18	2493.77	0	899.431	1392.93	0	2398.23	372.204	3429.87	1860.61	396.393	0	930.804	2059.43	2694.5	2282.43	2602.39	2446.52	610.224	228.406	1093.15	683.269
1308	19.6518	1026.53		336.127	526.894	175.905	898.301	307.434	466.231	412.58	880.852	240.861	825.173	542.212	727.219	199.888	366.568	145.105	202.479	234.164	216.966	692.064	300.787	908.619	265.757	164.224	881.105	168.233	178.824	196.833	348.104	525.256	416.178	598.359	791.156
1309	21.706	1094.65		76.6423	300.5	45.6274	73.9648	24.1512	8.80816	49.5421	78.9587	0	57.5407	59.957	61.2296	0	44.4153	291.597	425.286	508.251	0	10.7474	154.587	81.8954	10870	5.23207	280.37	174.746	178.984	5.52331	25.1173	268.59	661.587	5699.37	939.147
1310	17.0447	953.52		442.654	1033.03	850.737	703.726	1040.87	1613.44	1421.43	1245.69	1044.08	718.361	1236.09	1663.22	773.889	685.059	776.19	0	1769.78	600.547	2202.6	1250.04	714.834	0	305.226	688.373	810.5	1302.19	880.498	1137.84	480.451	287.255	671.746	88.246
1311	9.66625	708.319		477.848	341.639	450.079	52.165	157.114	1315.27	127.068	928.318	188.88	313.243	292.202	823.565	141.369	1003.17	787.211	411.297	129.758	361.893	899.145	583.044	974.959	83.4927	568.64	941.697	612.5	216.749	691.956	929.04	1365.29	1800.98	240.295	1133.58
1312	17.4491	853.477		1147.44	883.378	399.34	593.142	1014.71	751.829	201.693	985.672	1847.92	145.667	2016.2	1154.6	214.89	1802.24	314.627	174.862	3501.38	717.118	1450.06	1346.41	683.269	1127.05	727.26	1440.59	896.058	979.715	1014.9	1096	296.152	1157	1599.37	429.241
1313	18.7518	995.529		440.894	220.851	99.8896	692.01	295.412	556.503	272.424	490.987	1264.88	489.602	517.223	693.667	272.193	1379.97	444.847	116.719	320.98	233.25	865.311	262.676	330.917	30.083	1876.81	1736.9	188.508	374.208	736.601	563.864	1910.48	207.865	210.824	523.264
1314	20.0384	811.436		1429.71	1293.66	717.215	775.075	1663.84	1760.75	1624.86	2081.19	902.132	3730.41	2297	2855.76	1552.97	1473.3	1166.05	891.86	493.91	508.844	1802.27	2431.15	2283.91	437.962	1761.51	1074.22	1904.98	1563.01	2496.42	2559.11	2456.43	2342.82	897.834	2682.98
1315	24.6206	1052.64		23.7467	55.9388	235.608	54.6606	134.525	25.9961	115.729	407.812	31.1746	46.2774	56.5595	255.687	11.0294	19.1135	55.5045	29.1342	6.20677	17.5063	16.4773	99.7514	4.16129	8.86606	29.8723	217.6	44.6592	64.1469	103.125	27.8101	162.614	18.1195	48.5681	24.2497
1316	12.1968	546.299		417.912	450.371	345.777	239.669	303.071	796.205	407.581	616.241	492.695	307.745	376.082	956.918	406.765	739.002	322.106	308.756	453.429	530.718	958.814	703.344	731.438	266.752	1394.35	897.213	801.517	733.803	1028.19	683.719	777.014	744.821	748.572	515.428
1317	18.7292	883.501		653.501	664.269	418.615	452.49	80.0945	426.606	110.362	107.773	162.696	468.705	1544.74	275.869	233.109	236.215	165.74	163.837	526.261	74.3204	456.693	357.498	1397.99	185.665	263.092	994.756	612.503	133.855	82.4024	441.145	846.748	586.48	360.039	265.379
1318	19.801	737.403		246.159	627.141	83.9037	159.36	127.98	147.929	409.949	153.257	392.727	231.944	294.303	171.572	155.941	112.953	263.204	74.6409	112.239	158.32	412.26	260.614	571.836	293.318	465.017	74.9321	184.31	79.7347	116.521	152.536	483.618	404.66	128.636	207.503
1319	14.9265	711.374		218.124	474.599	219.011	361.267	143.147	386.135	291.337	291.051	356.194	162.551	268.581	948.907	62.3338	237.45	71.1793	93.0396	498.013	99.0994	386.197	625.596	698.526	125.44	70.5597	660.48	321.138	407.019	556.625	572.424	168.352	207.49	649.972	480.85
1320	3.33538	423.047		2512.88	1662.02	1758.09	3227.51	3176.8	3381.56	2570.32	3001.99	1736.87	1630.47	2326.36	1405.11	1984.61	1883.15	1496.33	1585.69	2584.14	1898.69	1700.44	1299.39	528.032	1489.43	1500.71	2586.35	2496.51	2841.71	1589.94	1178.95	1080.01	1676.68	2290.05	2136.2
1321	1.51028	392.911		337.434	356.53	350.642	297.738	352.861	216.042	165.38	278.452	409.517	200.619	481.973	332.569	98.2612	146.429	142.883	196.443	417.347	430.048	278.032	321.059	603.084	449.723	117.982	328.633	41.5353	74.0668	68.1788	82.869	360.519	94.2374	62.5297	376.493
1322	15.4212	1000.56		77.5402	69.2639	59.8192	177.382	198.982	345.725	175.926	68.9615	235.232	267.493	185.224	99.7853	79.1766	113.386	87.2313	43.5673	368.744	101.174	320.878	281.358	70.4896	69.3205	40.5575	125.287	277.338	93.6573	283.722	408.523	178.941	404.384	226.919	84.5824
1323	21.6576	892.525		41.109	121.796	17.8557	30.6511	18.2053	225.322	205.252	449.97	175.671	216.241	200.696	164.803	69.1502	72.1394	205.798	89.6605	0	18.7812	72.5665	27.8493	74.7731	28.5392	155.093	48.9534	21.4054	34.1643	40.0773	53.621	279.808	16.0857	0	204.433
1324	20.3358	826.565		568.651	968.513	732.237	186.352	250.5	795.132	596.994	1208.25	118.54	97.9991	113.116	89.2532	4.17001	12.4105	5.1854	21.6268	23.4251	405.602	292.029	135.396	25.2868	71.2325	112.79	34.8163	449.003	366.029	651.294	173.605	28.0125	115.959	205.834	69.1601
1325	17.7837	774.455		124.942	56.4792	204.134	76.5843	70.1351	312.318	167.792	156.188	24.9329	158.116	121.764	172.812	84.8208	36.7283	93.8144	18.5517	205.262	205.141	106.391	452.056	557.857	149.685	200.285	250.293	74.4647	116.352	78.0315	85.3921	146.671	116.512	280.018	101.973
1326	12.5456	445.199		69.8917	102.39	162.763	10.8256	21.992	504.475	90.0562	107.307	87.356	86.8957	21.3847	180.534	60.1156	39.7557	32.8114	54.973	21.7518	445.552	299.783	51.1102	425.128	67.6842	41.2723	156.355	106.439	71.772	26.3518	87.2343	369.829	59.2435	33.996	322.885
1327	5.69797	594.154		5389.22	8870.14	3476.02	13632	8690.47	13122.3	8155.76	6460.58	10019	25001.5	12584.5	12197.8	21232	6526.72	8985.68	3356.42	25493.4	27726.9	33625.9	33412.7	27489	105963	29882	9904.08	9652.22	26991	53165.6	63820.4	18941.8	54656.8	16754	25568.8
1328	18.9149	806.475		1652.21	299.834	835	867.11	3505.1	261.351	1816.34	3448.36	1960.63	2190.58	2151.3	4291.99	4922.92	12044.5	9217.94	20706.9	1463.89	1367.21	178.337	1878.2	8944.53	84556.9	2040.99	10212.6	1972.8	1597.71	2067.84	3555.93	20562.7	2384.2	873.984	10743.1
1329	5.58887	595.156		2941.78	6377.11	2901.68	4684.71	1816.63	4328.09	2244.06	2212.24	2836.52	3493.46	2478.37	2999.96	6138.11	2246.16	1810.22	4541.99	11873.8	12443.7	21872.9	12339.2	19327.3	21877.6	7576.88	8731.4	7028.37	14919.7	14001.7	24477.6	12281	23462.9	14248.9	7666.37
1330	4.6624	802.205		2426.3	1751.31	2318.8	2212.36	1762.25	1804.2	2019.16	1383.07	1466.66	2734.66	2068.59	1733.85	1479.91	1471.36	2734.45	6790.86	4004.61	6533.14	6094.32	3585.26	6222.21	13854.3	10846.8	4221.19	1626.79	4271.55	3594.42	3160.87	4344.92	3091.56	2953.16	4540.41
1331	8.00169	697.7		22.1694	12.7264	596.805	15.5425	22.9584	22.1984	13.3026	14.9141	65.9955	432.692	7.88541	151.891	1641.21	95.6811	156.84	559.762	11.947	5.03731	58.8908	68.0997	204.731	3950.92	20.8297	68.6632	63.7726	9.37799	123.925	258.001	23.7343	269.541	20.9629	1624.19
1332	5.57537	661.137		1552.06	3746.19	1809.62	1856.22	936.496	1237.21	1135.35	1067.56	1541.66	4754.48	3953.62	1247.72	2725.5	2534.32	1582.47	2094.06	6580.64	7129.3	3397.63	1788.92	3113.6	9276.76	6988.45	2868.7	7205.58	3283.98	8674.4	4652.73	2975.23	8629.44	3138.8	3573.21
1333	1.25554	211.946		2766.15	2474.94	2847.29	4531.21	3087.64	4094.55	6271.65	4879.63	2826.84	1007.74	2868.54	2588.78	1732.62	2683.37	2896.12	2283.15	2205.36	7107.24	4072.4	5276.69	1153.96	8764.44	2678.03	3007.79	2732.73	5665.99	2975.06	2187.9	9683.56	4174.69	2353.07	2657.17
1334	22.1432	983.587		1481.12	1211.54	1341.91	3838.97	6579.2	1534.52	2299.62	6085.84	4688.25	2153.11	4716.64	901.977	1012.97	807.292	2353.15	356.523	2224.29	1671.14	844.921	790.755	1567.58	21100.8	897.768	5173.01	10013.5	1838.85	12502.2	2925.92	2664.39	1023.02	10514.7	1773.13
1335	15.4791	996.562		243.918	255.482	114.024	194.91	216.293	24.9753	208.692	73.2023	48.3857	102.017	239.399	345.888	239.78	198.354	1397.05	1214.26	504.349	135.906	52.934	284.255	637.895	6235.07	297.776	3293.89	24.3653	159.419	60.3057	210.312	1280.34	733.51	1144.61	10354.2
1336	20.6778	808.49		1726.46	3043.5	1900.71	3299.05	8190.2	2356.08	4431.4	5881.12	615.018	2495.25	296.163	2479.39	2802.36	14097.3	7062.76	4334.57	1167.25	5367.34	1605	597.181	9711.13	44183.5	894.41	5340.81	2266.62	976.232	1285.23	3356.28	14264.5	735.277	955.655	313.121
1337	24.4613	995.559		7493.33	7679.35	7064.18	2943.61	4748.13	763.563	0	5388.71	3917.39	5723.12	631.6	9880.84	9706.55	8485.02	7246.95	12117.8	1475.07	1643.67	5221.97	6682.64	38251.4	10036.6	27003.5	5590.6	1411.02	1920.09	2311.04	1449.38	15648.9	7225.1	5709.65	8033.25
1338	23.5317	805.496		1983.26	276.997	503.453	683.543	278.719	1450.23	1262.72	655.706	261.457	1447.48	250.146	1152.77	199.415	168.302	330.061	416.756	735.148	459.914	385.222	419.259	540.232	3349.41	476.106	1169.68	1408.32	301.35	609.471	226.433	706.985	143.874	3143.57	444.532
1339	22.7988	1094.65		151.579	253.417	110.456	126.432	239.581	94.4384	423.083	364.447	23.3021	131.382	51.8702	52.8881	428.406	69.0694	441.58	211.843	267.948	31.2245	16.5417	248.041	112.356	5308.47	9.2399	58.6979	154.775	71.1001	0	209.938	516.777	3303.54	3854.36	351.475
1340	19.3165	845.404		514.535	170.234	3009.36	2186.86	1284.77	3366.58	1388.96	1589.6	2512.15	738.038	480.268	2312.92	311.347	1128.47	3193.25	2812.24	1272.03	1570.02	1960.55	1386.84	2447.24	5472.28	2185.28	1012.86	278.453	7166.59	520.769	852.182	1532.08	1640.7	385.871	184.437
1341	20.9175	756.454		626.727	214.395	134.373	38.6129	174.877	95.5495	70.4506	124.507	105.958	30.4453	362.273	836.348	36.8948	34.6447	685.684	1642.57	920.027	63.5794	89.0197	397.156	128.342	6988.24	51.1716	1573.9	466.728	26.4482	37.3194	150.485	4425.12	127.646	137.59	456.197
1342	19.0166	699.396		75.7889	148.889	21561.5	573.749	429.794	13930	300.261	1066.74	778.337	124.865	120.223	443.305	2658.5	0	4552.58	13230.3	877.795	0	1665.67	0	5606.56	4616.69	4719.71	11232.7	1287.86	473.257	0	7970.72	706.785	2741.5	5716.29	18941.4
1343	15.7235	997.558		662.062	98.4001	278.365	128.121	231.842	211.544	650.464	375.922	592.395	175.778	359.046	217.396	273.269	549.48	1003.19	1171.46	216.339	89.707	116.717	370.038	371.639	7047.57	816.701	1817.67	250.904	175.338	643.8	636.176	252.731	1025.3	357.247	781.344
1344	16.6663	834.519		24.519	89.2412	14.06	0	0	0	0	0	2.30119	0	0	147.322	0	0	2033.98	356.004	4.27982	3.33832	11.5059	6.68597	201.651	2253.63	1579.83	44.6871	0	0	0	0	799.014	381.63	167.404	307.733
1345	24.5251	834.518		85.3933	102.332	452.668	81.4375	210.805	170.233	352.277	86.9863	177.553	58.7888	77.9	586.829	357.557	230.406	151.282	2448.64	110.286	104.796	56.2367	367.409	61.1762	2698.93	99.0736	393.548	1242.05	283.871	131.288	102.275	264.904	211.468	372.443	376.133
1346	23.9191	767.383		649.31	404.229	280.583	139.006	414.549	464.251	137.977	120.844	371.669	633.241	188.283	268.148	328.011	1054.01	397.093	705.261	705.051	175.289	231.121	62.1754	1804.58	2485.45	334.192	303.853	187.027	663.159	235.391	531.574	920.164	442.242	246.917	1673.81
1347	19.5183	741.418		0	0	0	0	0	0	0	0	0	0	0	0	0	0	0	0	0	0	0	0	0	2480.17	0	0	0	0	0	0	0	0	0	0
1348	20.7952	1065.61		34.4642	0	0	0	0	0	22.9001	0	0	0	0	0	0	0	278.17	850.12	35.1607	0	0	0	211.276	4006.86	0	256.366	0	0	0	0	715.537	75.5888	196.09	690.443
1349	9.57335	662.297		322.467	49.829	365.41	139.36	189.292	100.207	230.007	109.959	39.0941	1009.51	61.5947	69.0825	1712.06	86.5968	145.234	315.149	86.7992	4.16703	19.3813	162.789	22.1289	1651.98	82.8354	2.10494	295.007	36.0335	576.699	330.2	19.5804	1033.16	32.9479	529.612
1350	5.3695	826.247		491.998	301.666	48.2173	262.109	501.105	630.472	1399.47	210.697	474.772	373.079	148.456	372.37	404.764	601.971	464.27	1010.72	378.782	112.257	735.493	789.639	488.865	2286.93	748.372	385.942	343.493	381.636	1224.11	2929.5	328.491	1204.44	410.526	1055.3
1351	22.9323	935.565		123.107	572.361	1825.33	737.652	282.475	383.316	1420.6	137.002	1140.1	225.987	208.228	200.615	139.258	1019.12	2900.26	0	98.5542	675.875	60.5227	122.433	83.5214	1174.26	444.052	3229.21	373.773	0	800.04	312.017	204.882	2750.12	5071.04	1817.24
1352	18.3913	709.392		206.785	67.4199	50.697	274.297	307.919	157.356	188.295	193.833	579.341	258.804	368.971	39.6586	1015.6	198.438	399.233	370.162	373.435	59.046	90.3839	279.223	215.891	2818.02	485.231	128.863	519.583	168.73	330.628	101.919	100.513	126.535	125.469	149.305
1353	12.1141	555.277		132.783	20.4896	87.5449	51.3182	12.4671	109.499	149.485	26.1211	232.064	103.458	53.2901	165.286	38.4634	259.58	34.9165	3.45416	128.098	102.56	1024.65	99.8896	40.7141	1926.2	1067.05	67.3703	98.1268	148.917	34.197	55.3672	83.2069	88.5749	168.792	52.1525
1354	15.5113	834.524		260.077	126.044	19.383	8.68026	4.83463	3.63597	2.638	12.3143	15.1658	2.0927	7.7947	11.71	19.0261	0	164.221	523.14	0	39.908	0	0	37.1629	1042.31	459.29	67.2925	4.28536	5.97659	0	0	508.922	348.452	62.8634	80.2213
1355	3.76185	545.02		430.239	393.185	393.491	167.594	627.668	566.95	689.93	579.211	307.123	669.324	383.41	319.951	1291.53	946.53	859.188	116.566	557.175	275.539	515.416	570.255	1100.78	1394.04	1022.81	685.864	451	666.734	671.845	926.519	729.808	1263.3	932.202	893.862
1356	18.963	744.429		57.2355	0	0	0	0	0	0	0	0	0	29.5336	72.4724	6.1773	1.4367	275.067	325.104	0	0	0	0	576.751	2679.08	1991.26	386.353	50.3587	0	0	0	434.63	578.837	880.226	194.554
1357	20.3681	727.4		438.959	58.1728	326.176	61.485	257.295	84.7223	113.924	134.599	223.806	895.244	285.009	172.05	826.155	107.214	116.528	608.14	106.702	214.727	204.609	259.517	180.068	1110.38	452.453	105.867	59.0016	112.869	96.515	15.6129	157.339	207.114	305.465	502.028
1358	18.6125	725.403		194.137	26.0493	169.758	99.6198	168.264	69.1017	81.3721	104.872	57.3522	90.2807	84.1485	136.957	192.531	307.486	229.351	215.807	72.4027	44.3128	323.502	91.9443	81.9243	1253.04	49.4361	189.207	62.9511	63.6659	73.1856	29.4095	26.3311	117.338	84.3239	157.495
1359	24.3897	694.432		479.357	118.39	198.044	298.328	278.959	422.772	95.2949	257.097	1170.38	1117.84	1359.4	497.112	490.892	114.342	180.923	54.9938	1297.88	285.094	103.934	720.533	236.226	1105.27	544.624	803.942	663.456	1278.99	168.759	144.345	34.6728	452.031	2213.02	73.8813
1360	4.80745	375.144		415.758	261.615	331.308	230.236	243.284	129.936	346.501	524.475	353.184	290.63	174.962	282.663	238.83	190.778	405.906	100.774	493.947	438.339	153.873	711.383	712.689	1000.67	579.843	265.702	139.261	205.792	206.47	1008.9	659.291	723.627	346.044	1139.03
1361	6.81413	459.02		354.268	189.537	500.965	330.919	89.2415	219.943	424.78	205.995	170.809	332.716	257.373	478.031	71.9992	86.6994	260.142	279.07	350.14	524.33	311.161	297.997	308.042	1379.37	542.267	544.425	298.386	270.879	90.1449	204.006	667.946	245.879	412.787	572.234
1362	20.9304	791.495		4964.93	721.846	224856	6613.96	811.324	152283	10420.6	10208	189516	16488	32119.3	50023	184537	47802.2	12045.5	8412.51	126399	186810	125672	170267	41190.8	135672	122546	27077.5	221013	137106	323034	141622	150779	99172.7	7440.42	11980.7
1363	22.2963	820.527		2478.16	4563.45	1200.26	383.213	7860.36	672.159	4470.37	3252.84	1735.55	520.194	1351.59	11498.5	1445.39	440.854	660.966	1514.12	4159.47	3417.51	1211.26	1182.62	1131.13	698.017	11551.3	3887.72	3012.35	4331.04	677.542	2143.27	446.541	2700.44	5134.96	3122.81
1364	24.4074	819.525		3918.99	1804.78	3044.61	4727.98	24939.2	1935.64	2762.97	1659.56	6050.22	866.407	3355.43	28815.8	1917.57	564.458	542.114	704.801	64834.8	1710.33	2470.96	3089.26	942.24	1309.19	10574.1	5306.41	2270	991.558	12510.6	2131.46	490.6	2941.14	19593.6	543.019
1365	17.246	834.512		62.678	70.2125	17.8057	0	0	0	6.53443	0	16.8909	6.21831	0	18.3662	7.03676	0	1085.25	1138.96	0	9.22015	0	0	531.048	363.721	5167.7	273.313	0	0	0	0	3615.63	346.937	136.47	1033.12
1366	19.3799	839.483		8144.32	5167.89	3356.97	3850.79	7281.85	3674.98	4638.05	5605.95	3152.52	4439.56	4897.39	5670.78	1774.11	13656.4	3054.66	1869.34	3529.18	6095.24	8263.26	4742.26	5038.11	1055.79	8645.76	7056.73	4211.13	7480.25	3209.39	11702.2	27672.3	14003.6	4061.67	17888
1367	22.3761	936.574		289.784	54.0731	686.592	122.253	971.239	423.666	289.524	145.478	244.685	414.813	181.637	563.94	291.805	285.62	415.581	0	521.066	135.973	661.626	188.735	490.705	877.078	4270.99	107.926	641.23	435.954	179.428	208.274	338.64	92.3195	378.928	209.866
1368	21.1986	790.466		137.443	89.4811	127.4	347.049	1121.86	148.271	227.72	225.352	694.123	368.082	1728.81	462.549	254.993	90.3228	0	129.356	363.848	1116.11	912.847	1180.38	650.228	614.577	4606.54	364.117	707.78	1024.66	139.437	481.352	1033.31	349.528	92.3599	81.9129
1369	17.973	882.497		796.98	1032.54	564.461	420.311	996.373	697.241	395.141	863.244	2897.79	523.186	3549.77	1882.76	2117.99	562.202	840.176	430.536	548.502	395.021	2555.02	1397.14	6573.31	576.859	4086.07	1966.9	359.662	275.878	624.093	782.038	508.819	3126.29	1783.72	1766.14
1370	22.0403	960.388		931.11	819.941	1691.65	715.725	340.927	79.2707	235.086	229.197	436.962	1087.87	855.994	133.137	352.143	69.9118	850.822	1081.97	136.613	1143.38	1167.22	593.887	951.626	615.149	2893.96	737.813	1047.68	107.44	381.99	973.804	636.423	529.116	422.828	511.772
1371	5.07261	519.186		644.679	674.061	544.989	710.26	685.491	620.273	708.581	705.571	602.977	437.951	1092.61	789.623	485.609	490.959	548.512	606.09	739.054	1127.49	793.919	786.464	959.18	941.858	1626.38	737.025	797.707	645.792	873.375	1209.16	1465.45	898.156	1898.56	856.164
1372	3.74064	935.072		665.958	383.797	699.547	908.671	1117.04	534.048	841.4	1107.02	648.584	125.68	526.33	597.092	627.005	1327.41	405.473	113.888	159.314	415.887	1305.54	777.229	1347.47	999.683	2014.55	839.585	706.439	1137.67	1233.61	1943.47	958.991	856.368	2173.37	989.427
1373	24.4014	794.504		200.637	134.823	1258.73	3076.06	1167.89	3313.05	1103.43	2932.1	5441.94	678.209	1660.66	4227.72	163.173	259.986	27.9486	185.925	1419.24	8273.4	832.319	1845.75	91.265	666.333	1196.46	861.98	1118.22	837.409	5140.46	5763.59	1051.35	1019.85	468.576	470.482
1374	23.4912	524.276		211.414	491.268	995.581	277.411	359.129	1280.94	748.117	127.743	432.414	1312.06	864.467	1141.81	1105.94	637.794	440.915	222.745	1957.89	1161.75	943.442	299.695	625.901	697.043	4467.02	306.12	1394.89	1519.13	366.487	722.852	423.663	289.64	253.153	69.2678
1375	9.42623	783.214		247.459	166.459	64.0416	188.411	193.444	440.261	262.174	187.601	165.262	127.389	215.239	322.87	592.435	460.381	393.096	249.913	278.87	214.688	398.54	172.227	236.605	255.337	1367.06	216.66	624.786	842.858	501.842	573.891	411.024	812.593	520.454	474.434
1376	23.1065	981.583		216.941	21254.9	1063	277.409	8589.89	1544.63	11695.1	872.721	3262.24	730.538	7252.01	12973.8	64164.3	11068.8	69146.2	0	7343.39	310.622	1133.52	1570.19	2715.32	49006.8	3224.82	500980	766.428	2501.97	13623.1	12088.4	4848.3	27968.3	5830.83	56408.6
1377	23.4021	776.417		76610.1	60658.1	88936.8	24062.9	57122.6	160801	108043	92204.9	60449.1	83035.7	5802.19	102857	90224.2	73410.4	45380	129464	135417	133796	78777.4	63065.3	71892.2	41391.1	44819.4	143332	76328.8	23720.4	117767	83119.3	213095	79898.5	180673	158974
1378	16.1861	995.554		370.601	655.709	290.357	155.33	144.803	142.442	851.973	1078.92	730.906	2120.8	1166.39	328.111	6618.09	4190.27	18247.1	6151.02	147.029	458.752	447.953	309.386	4689.36	1272.09	1251.3	79600.9	95.0117	325.653	87.0121	433.395	4003.12	48139.4	3739.43	7090.93
1379	17.5834	996.552		434.424	33.2799	343.301	110.094	112.561	128.683	345.484	565.103	219.511	115.624	308.845	165.421	294.611	702.314	1163.71	913.38	508.052	153.909	117.768	173.986	883.86	1359.81	270.048	8678.29	150.262	411.361	100.505	92.0054	565.375	868.598	231.335	639.415
1380	16.883	791.496		0	0	0	0	0	0	0	0	0	0	0	0	0	0	0	0	0	0	0	0	0	0	0	5351.37	0	0	0	0	0	0	0	0
1381	17.175	954.532		1311.82	249.046	396.323	899.585	133.434	212.468	156.366	137.86	1427.7	637.519	285.725	286.959	245.444	172.01	81.1383	185.842	103.742	184.65	786.833	550.809	113.078	758.117	1405.96	3178.73	328.59	188.521	439.944	1001.48	648.777	99.66	755.662	339.999
1382	17.8579	1027.55		1269.06	550.342	258.626	66.3478	144.25	275.801	105.142	127.885	110.193	305.058	943.286	1502.67	163.633	144.825	66.4575	278.987	157.372	525.608	119.13	245.922	1095.02	92.1836	565.161	3765.25	162.239	36.5343	325.553	140.714	5559.27	3078.05	2084.33	473.855
1383	17.5277	953.528		4984.58	2085.66	1987.4	2003.43	2262.47	2094.12	1989.6	1117.07	2670.84	2485.34	1798.18	2493.77	475.974	110.357	892.338	278.573	2398.23	269.971	3429.87	1860.61	2066.67	361.977	3198.85	5643.33	2896.41	2282.43	2602.39	1988.99	13436.6	1113.57	6025.82	497.209
1384	22.1244	774.448		425.352	371.494	139.366	271.516	327.389	254.772	518.594	102.68	184.352	258.092	147.767	347.848	15.2943	100.28	102.01	48.3296	412.286	608.543	114.54	1115.99	69.4393	221.647	84.791	2095.67	615.667	1005.29	665.265	181.519	197.621	632.965	377.633	131.157
1385	23.1204	808.491		1852.44	1903.06	416.059	999.266	1285.09	5290.51	2158.39	1773.24	1154.92	2380.45	2953.74	320.719	1026.6	2048.08	1396.96	692.151	962.598	4228.18	2111.64	1296.98	3496.5	7405.81	6977.22	5616.87	2262.77	823.563	529.742	1998.87	976.586	671.139	307.313	760.564
1386	21.9826	1123.69		137.167	57.2563	0	7.86578	15.0082	23.7957	7.6946	9.81028	9.02129	11.8516	7.30612	0	94.9906	5.19905	4.46331	166.958	6.86126	12.6439	10.4916	14.6436	251.737	56.6302	48.7996	1725.69	0	9.18561	3.93393	18.5638	3.25929	110.493	187.015	48.7828
1387	16.9993	751.388		224.406	420.024	379.227	806.147	1417.77	321.772	273.388	273.546	578.654	1413.74	595.455	849.281	839.501	1871.71	549.556	356.981	1062.77	313.041	97.2641	1595.99	1281.67	989.587	1292.75	1768.88	309.992	371.437	789.867	719.912	571.369	730.4	610.971	1553.43
1388	17.2038	949.484		312.104	328.629	187.141	697.748	277.402	1286.16	433.697	571.051	2176.4	544.962	2994.98	204.457	727.596	709.8	2119.59	48.7277	755.525	327.078	432.589	845.712	396.595	394.01	3522.08	2636.32	268.717	1321.74	522.752	371.333	3752.62	765.798	3065.18	1354.04
1389	23.5276	851.516		178.995	4316.38	391.813	401.437	74.736	196.94	3954.53	642.597	1237.78	250.307	322.792	454.128	383.766	920.858	201.383	230.497	355.973	2351.92	696.608	2663.03	376.31	507.109	366.63	4526.45	382.142	338.996	3432.28	1234.51	192.701	287.794	181.351	184.99
1390	2.77542	382.099		816.257	723.244	305.518	662.635	596.407	710.141	494.06	935.222	737.182	272.125	204.627	733.32	607.221	626.085	1164.59	741.747	306.825	318.025	387.856	618.376	536.557	297.937	453.681	1583.31	506.33	545.826	782.661	927.088	1306.08	2214.71	581.625	559.911
1391	12.8422	721.361		484.93	302.047	238.945	209.545	296.01	441.581	275.97	431.615	435.27	38.9183	322.189	810.823	30.0092	453.217	139.589	52.4851	216.489	288.774	769.111	651.117	420.786	42.8676	501.388	1636.24	928.12	586.533	719.418	1024.82	412.604	863.3	878.829	302.417
1392	16.7128	727.398		295.156	52.8775	42.2233	141.582	516.008	66.6076	262.578	457.387	629.659	201.667	464.003	678.952	883.435	262.059	478.992	308.691	263.424	242.038	140.822	134.19	249.004	74.8836	343.941	1236.91	47.0466	141.388	591.676	144.023	277.639	321.496	167.395	524.398
1393	13.1768	933.47		178.552	139.645	115.516	762.686	56.2915	190.353	17.4042	29.5862	431.9	51.9851	490.605	177.963	86.6876	326.541	315.354	64.476	82.5502	95.4778	270.353	238.595	185.022	121.093	783.657	1313.56	131.672	119.318	197.502	197.206	58.2862	226.42	488.329	450.098
1394	1.9261	217.962		550.982	495.712	494.944	486.444	394.035	213.242	350.492	605.133	640.578	500.895	346.627	332.973	117.479	250.804	439.36	449.578	658.635	419.009	373.356	325.269	547.763	606.78	399.877	1013.76	128.516	46.7434	289.888	242.285	774.517	400.604	543.684	515.573
1395	21.9178	819.52		5805.3	1227.71	1503.03	3280.56	3415.44	1156.08	3444.67	7649.66	3999.49	1464.87	1604.89	14941.6	1080.71	0	427.513	898.639	42027.5	1669.3	3013.3	6097.82	3439.59	1305.49	8007.58	978.395	71476.3	7552.97	1408.59	2641.04	1145.3	1675.6	21382.7	2625.75
1396	8.15874	593.175		883.743	420.473	1175.48	695.448	1253.87	1689.22	740.448	669.804	503.748	392.219	704.669	3075.09	4724.63	10751.2	1397.07	374.669	625.502	153.25	467.037	456.359	438.646	99.6387	471.571	765.67	9611.66	14769.5	1806.52	3319.95	432.759	4055.71	3824.36	476.761
1397	19.8417	873.442		0	0	0	0	0	0	0	0	0	0	0	0	0	0	0	0	0	0	0	0	0	0	0	0	9364.92	0	0	0	0	0	0	0
1398	18.9497	843.423		56.249	17.0276	5.00592	802.982	48.2503	28.786	0	28.3161	3307.48	417.553	3507.05	3250.48	3250.64	2545.91	327.91	29.51	80.778	1.1216	33.612	63.3727	1.80407	150.153	39.7621	0	6736.11	9268.86	3510.18	3488.09	135.192	7456.12	35948.4	629.174
1399	16.6342	1352.73		1424.49	1426.62	5060.34	41.4875	545.699	5330.04	2339.47	2311.79	352.336	400.418	74.3721	2885.14	503.725	308.856	2265.47	1154.17	420.055	1792.78	5382.04	1497.21	214.326	56.703	117.021	624.88	4168.66	2978.51	7941.83	4104.35	487.121	1142.1	111.65	3106.17
1400	18.8556	564.331		2597.83	3261.62	3416.67	1807.92	2968.7	2924.55	2768.15	3480.94	1813.93	2095.73	1991.47	1919.74	1860.41	2149.4	1987.26	2093.94	2823.91	3336.31	2703.13	2925.48	1401.42	1848.6	1689	2010.37	4663.27	3915.93	3040.29	3350.37	2580.68	2170.76	1933.79	2488.75
1401	11.3487	551.226		23.2896	29.9686	76.4604	18.2632	13.3358	102.917	11.8209	6.40669	354.623	33.1835	136.255	1353.27	515.748	714.521	320.147	127.075	17.0887	87.6353	219.344	173.437	65.1044	6.95717	54.2809	56.0412	4376.71	1641.16	1270.17	5087.46	505.034	2088.48	1041.08	664.892
1402	24.466	1047.53		70.2791	32.1575	10.946	270.291	38.7612	21.336	51.5587	36.611	680.923	138.734	874.43	975.058	3055.28	1241.24	508.838	41.3603	17.7511	9.4312	95.5453	23.1518	70.9591	29.3525	122.379	51.6214	5599.9	1876.3	1680.72	1554.57	100.47	2200.15	5351.65	218.066
1403	19.2874	826.568		0	0	0	0	0	0	0	0	0	0	0	0	0	0	0	0	0	0	0	0	0	0	0	0	2987.31	3122.61	0	0	0	0	0	0
1404	20.9411	968.568		1431.06	274.653	53.7992	1771.51	593.121	878.936	348.928	763.714	1161.16	69.413	1243.53	681.345	115.105	149.743	34.2617	9.45284	2170.82	356.206	517.845	4633.86	530.076	67.027	243.007	906.122	3591.29	1084.74	1338.11	3284.22	186.038	1093.44	2772.67	46.0346
1405	21.0536	1030.57		749.525	721.291	646.82	2042.86	778.803	1265.75	688.667	987.632	1694.7	529.134	1118.43	215.703	476.328	353.787	711.296	730.751	863.016	337.107	874.167	544.34	748.022	601.705	185.863	255.036	2111.27	674.699	729.507	1944.81	495.253	1091.53	687.915	726.605
1406	22.0009	827.427		0	0	0	0	0	0	0	0	0	0	0	0	0	0	0	0	0	0	0	0	0	0	0	0	3529.52	3333.35	0	0	0	2973.21	5206.72	0
1407	20.8744	762.488		538.961	875.565	154.643	1153.81	4297.09	1382.84	451.155	347.129	3539.74	83.6656	3104.84	3878.14	549.387	3332.85	852.534	1515.34	875.998	1068.17	2041.63	936.587	2991.42	370.552	6887.36	775.868	2335.54	5200.41	6455.64	4917.36	1918.42	812.181	271.879	971.716
1408	18.1445	745.495		0	0	0	0	0	0	0	0	0	0	0	0	0	0	0	0	0	0	0	0	0	0	0	0	1874.65	0	0	0	0	0	0	0
1409	19.4585	792.474		33390.4	20069.7	6710.62	60213.2	24445.8	57861.8	17311.1	33129.7	49246.7	32354.3	72413.9	9693.01	10974.2	11722	16232.3	29222.1	89308.5	18201.3	65756.3	51182.7	27152.5	8656.86	62847.5	47623.6	85158.3	60841.4	34167.4	41764.9	35845	28325.9	40737.4	33196.6
1410	20.0384	821.464		51567.8	44734.6	41544.8	58872.5	50537.4	51423	68100.3	75284.9	71148.6	82456.8	93889.2	85125.9	54970.3	56850.1	69895.5	35896	41376.3	31181.3	62924	62482.1	111374	35798	97209	94631.9	40798.5	39124.6	51759.6	57331.4	81730.6	46824.4	51140.6	83893
1411	24.6725	811.443		0	0	0	0	0	0	0	0	0	0	0	0	0	0	0	0	0	0	0	0	0	0	0	0	0	17341.8	6277.32	6862.68	0	8061.69	26008.4	0
1412	23.1953	967.549		7388.46	485.523	10384.7	11732.8	1469.8	7175.7	16008.1	6936.8	9452.4	6376.08	8277.08	8272.47	11982.2	21765.7	15394.2	4104.28	4298.82	6648.85	7863.41	4565.25	10923.6	2843.31	9443.38	5190.95	21868.4	28653.8	557.522	17878.3	1760.49	29401.4	9544.11	13306.2
1413	23.8903	821.509		901.269	430.336	1930.45	0	661.613	2692.29	3872.79	2274.32	217.642	0	488.136	1970.47	0	0	0	0	3532.26	10457.5	143.562	1416.11	236.271	243.799	0	57.1064	3903.11	6530.59	1989.34	2436.74	89.0031	861.367	346.464	332.66
1414	1.15746	184.926		111.015	112.824	125.187	174.621	101.979	70.0603	64.2529	48.0668	463.673	391.688	447.198	612.323	1862.55	840.037	666.221	234.938	108.938	66.1009	109.963	50.5597	217.526	139.696	153.411	79.4061	1017.89	2409.61	509.695	489.105	730.367	831.754	1384.49	953.226
1415	19.875	874.433		0	0	0	0	0	0	0	0	0	0	0	0	0	0	0	0	0	0	0	0	0	0	0	0	0	3921.17	0	0	0	0	0	0
1416	4.03053	371.097		380.44	350.51	288.441	421.332	508.092	390.714	163.825	364.793	159.077	268.926	355.312	160.829	838.087	257.826	261.191	272.582	701.697	294.019	110.758	336.176	418.939	372.378	427.355	463.898	1653.38	2061.07	781.424	1192.76	411.633	822.287	1809.82	599.986
1417	24.3841	836.528		182.979	33.2503	83.3316	129.788	302.501	160.495	51.2999	263.362	500.845	151.915	187.928	67.6927	285.67	229.38	500.033	109.424	179.598	196.025	189.171	475.82	180.317	680.365	881.976	99.3147	85.5912	1511.28	283.954	129.758	114.495	98.4179	266.401	80.8497
1418	10.829	783.215		30.023	12.6262	5.46831	7.47382	25.3827	156.897	13.0771	10.6383	8.89984	10.7521	3.55608	182.424	134.241	363.954	43.136	1.70915	29.8423	14.5737	12.1553	8.53646	2.57454	7.3057	9.34474	14.2502	249.762	2116.96	75.8329	26.8509	11.2269	288.477	309.32	20.2499
1419	8.19671	629.126		73.4887	60.4429	47.7963	77.31	160.707	289.728	188.136	61.4522	52.2355	62.3321	123.776	291.99	440.613	766.029	155.079	20.0038	112.17	22.1883	104.663	51.1594	42.3237	27.7621	180.026	112.456	638.871	1787.47	266.436	386.553	41.7937	463.841	598.914	52.9977
1420	22.6723	758.47		4166.62	1017.78	593.273	312.911	1073.21	549.812	700.581	345.717	288.885	869.693	810.114	365.995	107.838	17.1773	666.863	322.699	782.843	432.664	104.838	846.422	469.889	74.5285	5780.64	1611.16	1088.62	4027.78	902.851	386.725	2784.69	64.3077	992.929	1924.27
1421	24.6354	775.47		0	0	0	0	0	0	0	0	0	0	0	0	0	0	0	0	0	0	0	0	0	0	0	0	0	2026.43	0	0	0	0	0	0
1422	23.8916	755.451		190.877	56.4258	57.4123	472.295	67.7111	127.059	948.377	518.392	189.855	340.861	4188.55	9527.2	10.4228	144.703	41.4473	80.5213	91.9865	38.3098	218.733	257.246	82.4161	515.862	154.816	336.128	162.335	2346.01	69.2858	237.749	42.2141	305.45	1365.65	198.194
1423	24.4065	755.451		200.108	137.43	88.5117	112.334	122.425	86.1623	334.239	164.647	138.52	79.8794	1529	1788.8	10.7619	214.678	97.2958	111.622	256.197	143.264	155.486	255.909	98.222	470.546	90.7649	83.5036	248.093	1042.01	151.077	84.3924	194.65	45.7709	204.711	291.469
1424	4.87832	325.091		107.881	16.9879	50.1145	31.6861	34.1423	200.913	53.3841	39.2975	37.6142	74.1025	45.2341	199.78	249.803	64.6709	124.695	32.8354	30.4063	56.5028	65.9121	8.66167	41.1776	45.2393	32.0935	99.2196	291.062	1147.29	160.909	206.697	107.981	197.646	461.451	53.783
1425	16.657	676.364		16338.1	13907.3	26238.4	3239.49	7721.27	34320.3	17157.1	17365.1	5988.76	9724.82	5421.72	13492.1	7558.91	16094.2	17842.1	16707.8	5192.87	18774.7	21612.6	12734.1	8649.08	3933.01	9392.09	13613.7	14521.2	8221.16	43099.3	49213.7	18311.2	9202.02	6183.54	20750.4
1426	24.8934	793.5		0	0	0	0	0	0	0	0	0	0	0	0	0	0	0	0	0	0	0	0	0	0	0	0	0	0	9438.55	0	0	0	0	0
1427	24.7982	1014.58		500.41	567.569	2085.89	1521.1	1676.77	3168.49	1599.26	3547.07	2961.16	701.046	1209.25	1658.82	1205.06	966.753	811.032	441.865	2381.89	589.027	1485.9	1071.06	433.845	1894.91	687.319	632.63	1186.64	1229	7114.67	2112.95	4371.84	1441.65	2162.7	351.256
1428	17.7533	836.475		1762.41	4535.98	964.525	1649.26	2036.61	3115.35	2141.12	4227.49	1905.64	5796.83	8781.78	5566.53	316.638	5941.8	2021.35	1070.6	2652.71	745.921	3162.78	5966.15	1729.52	2125.33	6131.43	2248.34	2585.87	557.544	4367.58	7662.77	4239.35	760.491	770.951	3945.44
1429	6.51943	717.278		3529.39	4441.95	6514.18	3485.54	3580.19	5327.53	5320.15	5427.29	6725.36	6793.84	302.734	9774.42	9530.79	7139.32	6359.58	7463.79	3530.41	4173.63	9764.43	9294.85	3936.05	9720.3	5162.64	5194.96	4600.4	9571.98	11157.4	5422.75	4959.97	10400.9	11070.7	9088.59
1430	20.3569	967.555		136.638	786.934	51.5446	1014.23	284.473	605.655	51.4045	126.034	1189.48	417.619	992.815	821.587	49.3301	340.749	164.354	165.111	626.955	286.345	445.841	3112.65	898.942	576.473	217.208	410.789	219.006	285.814	4443.47	1724.08	84.1788	195.452	2101.74	227.876
1431	1.2691	539.138		125.907	93.6675	103.101	817.722	107.466	615.2	606.158	301.1	425.582	483.557	571.92	457.671	220.976	294.511	121.158	377.249	603.87	255.22	285.403	348.098	513.8	833.72	318.262	267.74	894.524	762.162	3306.43	3752.1	102.511	2862.26	399.074	450.839
1432	22.1203	1028.57		554.123	164.141	414.999	218.228	580.45	397.276	163.755	92.6625	517.521	506.25	615.785	152.208	59.9011	129.605	66.7438	358.563	174.054	450.967	541.458	642.153	467.561	238.337	637.647	514.549	320.31	249.873	2253.6	216.926	175.421	363.282	349.45	114.174
1433	24.3441	795.515		206.673	111.764	99.8172	213.585	233.699	201.867	205.212	203.929	90.694	284.754	60.5132	38.5928	115.697	55.5915	27.4446	69.3074	103.286	84.0043	121.799	184.135	111.992	223.004	218.206	426.344	756.171	32.9296	2900.18	57.2652	51.444	71.2558	218.592	114.147
1434	18.7471	793.483		781.46	120.678	14072.9	3987.07	22816	1001.05	21360	7517.55	11267.9	3294.16	12916.3	13626.8	3591.51	4080.83	5452.35	266.384	8574.38	18950.3	13863.6	21607.2	2579.86	933.496	6739.65	19997.5	496.904	776.445	2908.04	20607.1	1558.59	10613.6	12112.1	3641.06
1435	1.21075	566.156		144.836	314.488	58.9961	335.611	19.6336	14.8066	146.999	143.055	153.265	111.051	68.0119	43.6178	34.9639	37.9708	77.1314	35.9495	120.005	162.595	265.917	245.947	312.2	166.042	338.113	35.3855	32.1192	51.1212	2035.52	1748.55	27.6514	479.918	80.7893	100.487
1436	14.874	671.353		1085.14	108.82	499.803	2987.35	1657.17	1032.51	433.875	1501.1	1106.42	794.755	1841.15	646.173	860.218	451.586	343.606	400.078	2024.79	948.777	729.94	1061.48	221.208	1660.38	2022.68	2112.39	1527.53	1852.14	3560.22	1250.23	598.151	1579.3	6201.21	385.611
1437	18.4986	707.398		224.927	367.882	62.7113	806.853	269.226	90.2798	111.815	44.9149	505.773	42.7913	307.156	118.439	136.665	107.41	16.3979	21.3093	697.752	490.54	205.983	1042.89	67.8989	78.0525	40.2005	261.881	1330.68	135.082	2344.38	371.526	55.7374	124.96	988.775	62.1458
1438	16.6578	738.355		523.809	487.945	1375.33	27.0303	404.858	1146.93	750.9	980.701	155.17	365.05	194.64	513.106	129.953	333.083	301.014	242.597	170.198	785.988	1110.58	619.996	131.869	35.8625	396.372	363.071	998.148	414.464	1649.32	952.129	1520.48	121.394	206.353	722.845
1439	18.4208	873.451		359.085	236.197	830.83	358.125	159.073	81.9658	177.821	34.7842	493.637	233.898	678.501	629.065	3533.15	4766.81	2578.89	85.4609	147.083	59.3826	276.705	320.259	228.381	2417.55	605.478	134.567	1740.88	1319.12	1483.44	1317.87	1442.65	8004.26	3424.33	291.951
1440	14.7829	856.483		62.5303	116.204	101.402	66.5299	276.318	179.623	95.2549	191.198	145.532	315.129	121.644	324.216	628.954	122.998	165.923	111.21	132.692	148.643	155.881	566.588	165.788	221.001	294.377	203.795	94.4315	74.8849	1338.04	149.509	155.966	122.677	174.097	180.831
1441	23.792	837.496		75.841	265.444	427.305	242.204	195.737	69.2102	291.419	186.537	228.97	84.7289	367.257	368.353	85.601	88.4566	162.952	67.8398	351.572	207.356	63.6639	158.54	28.408	113.031	169.071	261.782	104.694	275.342	2378.08	552.52	386.55	104.788	169.434	182.885
1442	1.17351	341.108		293.424	214.834	257.693	455.762	89.5834	17.8163	293.234	104.026	245.068	234.198	180.567	248.107	207.056	54.2086	130.825	127.796	169.094	210.167	329.553	361.799	206.619	296.476	292.487	87.3394	305.894	84.0592	874.466	1537.69	261.464	1125.14	462.255	335.471
1443	1.07113	333.059		399.416	375.511	82.4673	464.846	446.817	404.603	108.275	522.649	298.045	298.218	347.516	331.601	360.148	345.706	498.713	626.106	458.019	50.6742	456.079	472.637	531.866	551.435	552.625	602.589	86.8663	106.507	1182.73	124.496	395.779	736.2	455.692	467.866
1444	1.19639	339.82		140.298	183.402	346.655	173.698	288.01	271.196	338.692	328.969	189.959	329.845	302.323	330.601	104.248	306.699	295.109	382.144	77.5401	16.2407	268.21	252.312	359.759	431.435	123.744	388.517	213.575	194.471	1063.3	235.136	342.015	290.931	253.792	255.921
1445	24.3818	1049.56		262.207	295.519	439.962	241.495	150.043	217.732	527.927	96.1504	282.508	179.483	277.195	81.0262	5058.6	2853.19	64.832	556.58	191.89	270.125	634.729	52.8181	209.592	2211.28	175.867	1364.8	3806.26	1725.57	1289.52	543.373	1108.91	6969.05	2205.15	609.658
1446	10.3398	555.24		338.603	201.307	231.685	16.694	67.2977	263.356	134.711	158.135	164.681	88.987	153.009	691.637	98.6926	371.649	92.7247	65.2529	60.1721	226.335	429.066	223.624	135.492	12.3202	107.45	278.603	302.356	303.796	1004.37	478.118	381.637	470.088	190.907	262.26
1447	23.2495	800.561		221.524	97.2781	28.2022	175.601	131.963	112.21	68.5375	519.967	144.947	357.453	108.813	188.153	0	0	0	27.3241	165.266	849.247	77.69	321.454	95.4175	93.4846	44.1115	151.049	78.879	836.005	1316.84	306.18	59.0748	306.161	122.001	122.045
1448	9.24809	453.212		486.824	275.421	212.471	275.987	698.046	513.145	319.821	133.625	536.018	298.539	429.723	294.245	465.231	224.58	74.1745	378.512	340.969	188.351	308.232	252.859	665.585	225.812	273.111	361.276	251.263	228.853	984.828	599.534	699.373	477.887	272.831	656.594
1449	21.404	778.46		5699.82	4908.25	1909.95	4424.8	5852.19	4894.71	4463.38	2652.32	5227.86	2794.07	4563.5	4878.13	1956.41	2463.85	1085.4	568.204	12429.8	3138.45	4821.61	3448.7	2726.47	4766.89	1910.75	3034.61	1328	8527.73	6736.48	2874.44	2635.06	2762.43	351.241	414.139
1450	16.574	531.28		6414.09	4439.8	10525.9	1932.02	2880.8	8363.46	5657.22	5567.56	1810.41	2895.57	1764.57	3222.03	1426.46	4713.79	4439.31	5404.66	2706.51	6282.81	8388.91	3378.4	1732.93	1296.81	2493.14	4031.7	5578.42	3676.69	6705.21	6505.39	5551.09	2015.18	939.669	6128.81
1451	21.7304	760.431		948.517	335.551	3907.19	6968.71	1302.22	7451.5	2617.57	9194.66	2213.05	2945.79	4699.95	1260.15	4780.26	3905.39	11555.6	13528.2	3237.56	6217.4	5481.6	3561.74	3780.37	7402.86	21065.5	2435.3	6165.74	11657.6	9044.67	2534.04	7326.33	2180.96	4536.68	19461.7
1452	20.9254	960.608		1429.86	792.473	788.346	2615.37	357.07	2769.18	195.923	363.377	340.257	646.481	1559.02	198.205	0	0	0	106.883	285.819	4077.4	1715.94	580.323	140.311	139.773	271.262	445.677	1397.67	179.012	36.7357	149.094	250.373	105.883	233.145	302.682
1453	24.6962	774.466		282.089	364.568	57.826	248.266	302.678	287.341	43.8463	107.503	148.915	83.9654	90.6529	70.6734	33.661	26.0952	26.733	30.0814	452.867	232.063	331.021	85.9762	261.301	58.2924	189.716	290.537	222.433	96.3083	247.601	27.0235	95.3339	484.024	211.275	433.321
1454	21.5027	984.586		633.989	859.905	2997.84	1080.85	1241.6	2964.7	3244.66	2211.04	1605.62	739.604	3024.71	1124.98	871.285	639.201	900.967	134.065	2137	1029.1	468.454	1084.27	91.723	292.545	1295.4	224.237	391.669	3101.56	510.029	4731.19	470.221	384.487	455.406	286.397
1455	10.3348	631.261		725.139	299.364	544.012	163.477	48.5957	583.563	241.39	148.267	420.309	224.307	196.915	788.33	284.407	903.935	536.122	385.194	305.58	695.807	1206.47	428.32	505.871	195.636	496.599	753.019	784.643	634.603	691.475	1025.58	1640.28	991.223	695.448	524.087
1456	24.4132	830.403		109.781	525.353	1979.1	219.89	335.509	1210.24	2565.54	1165.97	1170.48	291.266	674.217	259.918	24.372	277.567	684.186	128.373	1071.78	2143.16	2059.77	1316.61	681.887	275.532	127.899	627.551	411.943	290.97	2020.86	1811.82	334.446	860.354	953.564	239.525
1457	11.3715	515.253		132.404	22.028	117.379	33.6192	78.1777	113.269	76.5098	79.4395	143.407	86.0964	85.5967	531.255	109.023	312.001	121.816	138.17	136.899	77.3121	240.541	169.929	61.1113	18.5992	64.131	75.4005	739.63	610.266	667.945	1028.28	152.37	791.28	435.738	169.353
1458	24.0555	743.482		2337.16	284.772	11311	286.12	2781.55	3883.7	89.333	3362.66	213.995	2229.54	72.6356	4487.33	11.3997	57.8478	34.3974	22.0724	296.78	147.415	102.774	113.911	141.435	66.0749	51.38	87.4746	5409.7	344.47	300.895	1926.13	50.169	150.82	53.709	98.919
1459	10.6288	501.261		268.526	463.383	458.001	88.7571	236.31	808.218	318.487	957.56	255.542	141.854	255.015	664.381	104.597	621.489	588.89	498.592	20.2171	236.811	717.31	466.994	907.014	74.7568	447.935	619.161	293.361	279.706	475.991	550.644	673.704	656.696	202.631	638.545
1460	5.27152	683.249		333.672	214.523	294.056	256.315	250.47	267.348	374.4	283.242	186.17	269.392	235.93	332.606	541.36	309.571	258.681	234.812	319.727	126.319	290.907	249.875	222.478	306.885	202.49	311.361	586.156	326.111	531.461	476.709	245.139	496.542	443.968	380.526
1461	23.6164	853.492		165.721	516.049	1525.18	706.363	160.007	216.286	216.871	265.519	484.046	479.174	121.729	204.205	292.234	129.726	203.364	669.922	298.541	1329.2	86.1514	405.042	345.538	160.262	216.75	1082.32	262.453	1193.12	421.798	613.522	264.456	165.271	810.437	938.79
1462	10.2585	705.334		284.667	323.657	38.4154	118.216	87.3004	286.645	118.785	168.421	179.024	20.3616	183.492	275.722	45.6233	206.128	188.259	221.157	128.248	241.173	442.782	339.246	162.406	43.5772	163.189	431.607	126.646	223.775	466.612	530.595	371.771	1279.03	243.024	180.964
1463	2.8049	322.092		214.211	119.538	291.743	288.074	170.888	177.332	273.334	213.874	361.444	215.587	281.747	41.1658	435.263	116.185	346.27	561.4	143.919	153.959	131.533	478.558	136.673	251.504	97.6375	30.5391	171.095	169.737	797.9	1150.8	45.2891	677.674	120.485	185.414
1464	9.41776	675.282		615.353	161.489	293.281	51.7555	211.016	798.587	120.233	662.22	258.764	148.733	163.003	232.129	110.87	95.0988	299.085	524.683	283.365	214.401	580.552	407.004	133.683	257.594	182.296	310.335	118.262	204.262	572.443	1723.99	1135.64	783.252	259.056	1415.83
1465	18.4597	551.264		461.482	121.709	170.782	54.9253	31.1381	338.421	600.682	49.794	89.74	44.0157	65.1975	138.964	35.9188	70.8851	199.034	52.9442	67.83	574.388	255.773	960.746	67.622	27.1864	72.1044	73.6179	354.14	240.89	175.026	170.549	45.3258	253.998	10.3542	233.599
1466	22.6967	728.391		541.879	30.4793	150.071	382.828	738.412	2633.7	514.681	544.097	1207.37	609.982	1002.8	170.832	31.9304	80.2212	141.599	229.041	68.5628	91.3139	833.739	117.414	719.595	1072.54	579.805	140.796	46.2598	1002.05	1118.67	427.255	1035.05	39.6054	277.458	282.597
1467	1.34766	312.802		30.581	10.3299	4.04573	14.2246	6.84543	11.3217	11.4544	11.5518	88.7371	38.22	66.97	78.9638	105.644	298.687	112.334	76.9357	4.26943	10.3166	17.8274	20.4904	23.7723	26.2924	4.9907	4.95103	211.027	103.782	192.89	471.297	114.438	284.019	464.881	104.093
1468	20.2493	651.351		106.081	104.782	40.8534	151.071	149.904	44.8722	132.905	115.839	40.4361	126.812	226.907	120.789	35.2968	56.9876	63.6061	53.0939	547.259	68.1945	426.804	84.6545	17.1437	162.349	50.7577	15.1	88.52	307.896	272.941	1019.18	48.4132	45.746	71.4004	26.8728
1469	23.4907	823.5		7471.19	0	6039.61	29803.4	7401.26	33696.3	27117.2	7019.99	2655.34	16612.4	2934.71	5559.85	3127.36	0	1466.06	1119.11	46132.7	15089.6	14542.1	4152.67	965.951	1165.21	0	2074.99	27692.1	42622.9	1054.85	56869.2	858.96	26371.3	36011.6	13367.3
1470	16.6494	1351.73		2202.81	1925.33	9546.49	34.3019	772.705	7564	3304.9	2531.01	299.261	797.117	371.12	3148.41	838.7	901.059	4335.57	3026.89	390.158	2809.28	6642.77	2314.19	441.732	182.09	191.19	1437.98	5145.32	3561.22	7897.13	10316.8	4942.79	547.938	417.309	5607.29
1471	23.3976	824.542		0	0	0	0	0	0	0	0	0	0	0	0	0	0	0	0	0	0	0	0	0	0	0	0	0	0	0	0	0	0	0	0
1472	5.34327	825.243		2483.99	748.177	604.348	1624.18	1212.33	1512.99	1275.64	626.933	575.19	1442.55	484.673	939.247	857.866	1627.47	1324.9	1248.67	792.699	1250.42	878.254	947.756	1301.97	1947.29	1479.59	1962.97	751.864	1118.4	4134.69	7696.5	765.215	1592.56	1050.2	2450.54
1473	22.2876	850.518		1988.44	964.781	164.676	1512.8	1736.22	1512.64	344.901	696.761	2039.13	1385.29	1836.06	2775.72	105.396	330.797	386.675	135.943	2129.1	604.485	624.256	9236.01	4166.84	247.05	1749.9	852.997	1816.74	637.161	1575.41	5056.76	292.695	705.71	310.714	199.24
1474	21.9625	1046.6		411.049	248.195	498.8	155.911	169.669	141.668	95.0882	185.622	179.127	218.171	362.14	319.202	146.368	206.416	259.788	241.015	277.442	312.125	1339.09	139.337	298.093	355.854	77.7007	381.63	323.073	566.112	1391.82	254.816	194.289	532.402	836.559	292.196
1475	19.285	874.439		0	0	0	0	0	0	0	0	0	0	0	0	0	0	0	0	0	0	0	0	0	0	0	0	0	0	0	0	0	0	0	0
1476	20.7151	686.383		2504.23	1418.59	2681.04	2925.35	3159.17	2520.4	2221.49	2169.58	2293.27	3249.93	2418.2	1494.32	2389.82	1361.87	1649.6	2208.78	3348.2	1992.34	2171.28	1620.01	1011.19	3626.34	1409.4	1623.87	2461.01	2869.77	1934.42	1926.03	1237.24	1101.26	2992.65	2361.2
1477	5.12759	727.243		278.369	272.67	316.562	303.658	320.635	314.15	507.458	430.971	314.422	242.968	495.783	293.198	350.942	328.09	443.874	275.602	467.139	181.254	305.145	677.349	333.752	421.689	414.281	438.245	490.189	472.944	525.248	785.058	455.459	425.155	320.902	889.073
1478	1.22681	423.027		173.76	61.1056	156.705	382.174	157.587	283.481	191.45	290.258	146.77	21.4093	49.5256	100.484	191.763	113.989	167.03	133.958	201.87	94.7208	335.614	194.113	79.2131	55.995	37.5223	140.155	197.806	421.339	301.068	477.05	21.2217	402.314	175.255	112.783
1479	1.25222	413.752		5.02114	35.7001	7.43332	34.0008	4.97618	15.8471	5.54524	52.1048	19.7821	81.1478	146.155	70.2646	62.8959	314.737	58.6335	45.5184	19.1942	10.1831	27.9957	26.3906	7.53304	7.2744	39.607	5.01839	187.622	199.107	219.163	264.145	192.01	235.903	206.611	50.2885
1480	18.9308	277.216		886.687	467.33	1380.91	352.68	667.133	664.934	1000.44	862.182	196.81	535.815	484.749	487.162	186.576	213.128	689.824	1007.69	666.219	530.488	962.701	731.962	194.577	141.389	276.315	630.556	513.55	563.767	1142.58	1336.98	584.155	538.373	162.51	770.951
1481	11.8845	517.267		223.552	223.157	136.276	42.539	87.4721	429.895	177.402	353.599	66.0866	36.4161	42.5879	579.255	72.6038	58.2794	115.296	72.4917	140.154	344.03	498.433	503.921	45.4698	10.5945	198.346	724.521	69.7392	187.828	471.768	178.159	179.336	713.058	88.6491	278.601
1482	12.6723	341.231		238.317	103.904	163.243	56.2643	37.0217	190.817	187.376	125.347	46.9699	40.819	11.4737	76.1007	48.4759	167.809	135.126	136.976	141.747	106.256	308.414	300.062	132.958	48.5349	89.9513	156.724	175.568	110.079	349.433	317.972	286.869	1386.83	105.498	72.0126
1483	20.411	806.477		2031.52	2775.94	4092.98	547.682	879.385	6530.25	4658.24	1448.71	569.603	7134.88	0	1273.8	6213.18	22841.5	19117.3	17322.4	0	650.157	1384.89	2790.21	43494.3	10240	19691.7	19155	2229.06	5672.06	544.068	3053.59	29179.3	28977.3	6379.72	10527.3
1484	18.0626	809.472		7390.42	3555.18	2901.2	12152.8	5373.02	3599.7	2990.83	4659.92	8595.51	2977.34	11838.2	7659.43	3185.46	5056.56	3720.17	1763.24	9979.1	3394.03	9225.89	3348.4	4130.82	7088.14	7502.01	8723.95	5828.18	8358.09	4635.94	3336.28	8048.74	10582.4	16909.8	2596.6
[truncated: 87 more rows]
